# Supplementary material for: Crystal structure of 2-oxo-2H-chromen-3-yl propano­ate
Source: Acta Crystallogr E Crystallogr Commun. 2016 Oct 11;72(Pt 11):1562–4. doi: 10.1107/S2056989016015279 (PMC5095833; doi:10.1107/S2056989016015279)
Supplement: Supplementary file 1 [file e-72-01562-sup1.cif]

##############################################################################
#                                                                            #
# This CIF contains the data in a paper accepted for publication in          #
# Acta Crystallographica Section E. It conforms to the requirements of       #
# Notes for Authors for Acta Crystallographica Section E, and has been       #
# peer reviewed under the auspices of the IUCr Commission on Journals.       #
#                                                                            #
# Full details of the Crystallographic Information File format               #
# are given in the paper "The Crystallographic Information File (CIF):       #
# a New Standard Archive File for Crystallography" by S. R. Hall, F. H.      #
# Allen and I. D. Brown [Acta Cryst. (1991), A47, 655-685].                  #
#                                                                            #
# The current version of the core CIF dictionary is obtainable from          #
# ftp://ftp.iucr.org/pub/cif_core.dic.                                       #
#                                                                            #
# Software is freely available for graphical display of the structure(s)     #
# in this CIF. For information consult the CIF software page                 #
# http://www.iucr.org/resources/cif/software.                                #
#                                                                            #
# This file may be used for bona fide research purposes within the           #
# scientific community so long as proper attribution is given to the journal # 
# article from which it was obtained.                                        #
#                                                                            #
##############################################################################
data_I
_audit_creation_method     SHELXL-2013
_database_code_depnum_ccdc_archive     'CCDC 1507161'
_chemical_name_systematic
;
2-Oxo-2<i>H</i>-chromen-3-yl propanoate
;
_chemical_name_common     ?
_chemical_formula_moiety     'C12 H10 O4'
_chemical_formula_sum     'C12 H10 O4'
_chemical_formula_iupac     'C12 H10 O4'
_chemical_formula_weight     218.20
_chemical_melting_point     351
_symmetry_space_group_name_hall     '-P 2ybc'
_shelx_space_group_comment
;
The symmetry employed for this shelxl refinement is uniquely defined
by the following loop, which should always be used as a source of
symmetry information in preference to the above space-group names.
They are only intended as comments.
;
_space_group_crystal_system     monoclinic
_space_group_name_H-M_alt     'P 21/c'
_space_group_name_Hall     '-P 2ybc'
loop_
    _space_group_symop_operation_xyz
    'x, y, z'
    '-x, y+1/2, -z+1/2'
    '-x, -y, -z'
    'x, -y-1/2, z-1/2'
_cell_length_a     12.1179(4)
_cell_length_b     5.7243(2)
_cell_length_c     15.3275(5)
_cell_angle_alpha     90
_cell_angle_beta     94.881(3)
_cell_angle_gamma     90
_cell_volume     1059.36(6)
_cell_formula_units_Z     4
_cell_measurement_reflns_used     3028
_cell_measurement_theta_min     5.8
_cell_measurement_theta_max     68.6
_cell_measurement_temperature     293(2)
_exptl_crystal_description     Prism
_exptl_crystal_colour     colourless
_exptl_crystal_size_max     0.46
_exptl_crystal_size_mid     0.16
_exptl_crystal_size_min     0.08
_exptl_crystal_density_diffrn     1.368
_exptl_crystal_density_meas     ?
_exptl_crystal_density_method     ?
_exptl_crystal_F_000     456
_exptl_absorpt_coefficient_mu     0.869
_exptl_absorpt_correction_type     multi-scan
_exptl_absorpt_process_details
;
(CrysAlis PRO; Agilent, 2014)
;
_shelx_estimated_absorpt_T_min     0.691
_shelx_estimated_absorpt_T_max     0.934
_exptl_absorpt_correction_T_min     0.77840
_exptl_absorpt_correction_T_max     1.00000
_exptl_special_details     ?
_diffrn_ambient_temperature     293(2)
_diffrn_radiation_type     CuK\a
_diffrn_radiation_wavelength     1.54184
_diffrn_radiation_monochromator     mirror
_diffrn_measurement_device_type
;
Agilent SuperNova Dual (Cu at zero) Source diffractometer
with an AtlasS2 detector
;
_diffrn_measurement_method     '\w scan'
_diffrn_detector_area_resol_mean     5.3048
_diffrn_reflns_number     6028
_diffrn_reflns_av_R_equivalents     0.0197
_diffrn_reflns_theta_min     3.661
_diffrn_reflns_theta_max     68.857
_diffrn_reflns_theta_full     67.684
_diffrn_measured_fraction_theta_max     0.985
_diffrn_measured_fraction_theta_full     0.994
_diffrn_reflns_limit_h_min     -14
_diffrn_reflns_limit_h_max     14
_diffrn_reflns_limit_k_min     -6
_diffrn_reflns_limit_k_max     6
_diffrn_reflns_limit_l_min     -15
_diffrn_reflns_limit_l_max     18
_diffrn_standards_number     0
_refine_special_details     ?
_reflns_number_total     1930
_reflns_number_gt     1655
_reflns_threshold_expression     'I > 2\s(I)'
_refine_ls_structure_factor_coef     Fsqd
_refine_ls_matrix_type     full
_refine_ls_R_factor_all     0.0442
_refine_ls_R_factor_gt     0.0382
_refine_ls_wR_factor_gt     0.1101
_refine_ls_wR_factor_ref     0.1168
_refine_ls_goodness_of_fit_ref     1.062
_refine_ls_restrained_S_all     1.062
_refine_ls_number_reflns     1930
_refine_ls_number_parameters     145
_refine_ls_number_restraints     0
_refine_ls_number_constraints     40
_refine_ls_hydrogen_treatment     constr
_refine_ls_weighting_scheme     calc
_refine_ls_weighting_details
              'w=1/[\s^2^(Fo^2^)+(0.0631P)^2^+0.1085P] where P=(Fo^2^+2Fc^2^)/3'
_atom_sites_solution_hydrogens     geom
_atom_sites_solution_primary     direct
_atom_sites_solution_secondary     difmap
_refine_ls_shift/su_max     0.000
_refine_ls_shift/su_mean     0.000
_refine_diff_density_max     0.155
_refine_diff_density_min     -0.160
_refine_ls_extinction_method     none
_refine_ls_extinction_coef     .
loop_
    _atom_type_symbol
    _atom_type_description
    _atom_type_scat_dispersion_real
    _atom_type_scat_dispersion_imag
    _atom_type_scat_source
    'C' 'C' 0.0181 0.0091
                         'International Tables Vol C Tables 4.2.6.8 and 6.1.1.4'
    'H' 'H' 0.0000 0.0000
                         'International Tables Vol C Tables 4.2.6.8 and 6.1.1.4'
    'O' 'O' 0.0492 0.0322
                         'International Tables Vol C Tables 4.2.6.8 and 6.1.1.4'
_computing_data_collection
;
CrysAlis PRO (Agilent, 2014)
;
_computing_cell_refinement
;
CrysAlis PRO (Agilent, 2014)
;
_computing_data_reduction
;
CrysAlis PRO (Agilent, 2014)
;
_computing_structure_solution
;
SHELXS97 (Sheldrick, 2008)
;
_computing_structure_refinement
;
SHELXL2013 (Sheldrick, 2015)
;
_computing_molecular_graphics
;
PLATON (Spek, 2009)
;
_computing_publication_material
;
publCIF (Westrip, 2010)
;
loop_
    _atom_site_type_symbol
    _atom_site_label
    _atom_site_fract_x
    _atom_site_fract_y
    _atom_site_fract_z
    _atom_site_U_iso_or_equiv
    _atom_site_adp_type
    _atom_site_calc_flag
    _atom_site_occupancy
    _atom_site_disorder_assembly
    _atom_site_disorder_group
    O O1 0.08845(8) 0.19504(17) 0.44462(6) 0.0505(3) Uani d 1 . .
    O O3 0.36752(8) 0.39585(19) 0.41680(7) 0.0567(3) Uani d 1 . .
    C C9 0.02550(11) 0.3708(2) 0.40435(8) 0.0426(3) Uani d 1 . .
    C C2 0.25245(11) 0.3964(2) 0.40998(9) 0.0466(3) Uani d 1 . .
    C C3 0.19407(11) 0.5719(2) 0.37284(8) 0.0455(3) Uani d 1 . .
    H H3 0.2298 0.6985 0.3497 0.055 Uiso calc 1 . .
    C C4 0.07494(11) 0.5644(2) 0.36879(8) 0.0420(3) Uani d 1 . .
    C C8 -0.08834(12) 0.3450(3) 0.40123(9) 0.0521(3) Uani d 1 . .
    H H8 -0.1198 0.2150 0.4258 0.063 Uiso calc 1 . .
    C C1 0.20130(12) 0.1982(2) 0.45088(9) 0.0492(3) Uani d 1 . .
    O O4 0.36176(9) 0.1032(2) 0.31915(8) 0.0683(3) Uani d 1 . .
    O O2 0.24985(10) 0.0406(2) 0.48893(8) 0.0695(3) Uani d 1 . .
    C C5 0.00553(12) 0.7361(2) 0.32863(9) 0.0497(3) Uani d 1 . .
    H H5 0.0362 0.8676 0.3045 0.060 Uiso calc 1 . .
    C C6 -0.10727(13) 0.7114(3) 0.32463(10) 0.0566(4) Uani d 1 . .
    H H6 -0.1527 0.8257 0.2975 0.068 Uiso calc 1 . .
    C C7 -0.15398(12) 0.5169(3) 0.36080(10) 0.0567(4) Uani d 1 . .
    H H7 -0.2306 0.5022 0.3578 0.068 Uiso calc 1 . .
    C C10 0.41542(12) 0.2272(3) 0.36892(10) 0.0530(3) Uani d 1 . .
    C C11 0.53858(13) 0.2315(4) 0.38698(13) 0.0728(5) Uani d 1 . .
    H H11A 0.5644 0.3905 0.3808 0.087 Uiso calc 1 . .
    H H11B 0.5576 0.1839 0.4471 0.087 Uiso calc 1 . .
    C C12 0.59736(16) 0.0768(5) 0.32791(15) 0.0858(6) Uani d 1 . .
    H H12A 0.6758 0.0871 0.3428 0.129 Uiso calc 1 . .
    H H12B 0.5806 0.1252 0.2683 0.129 Uiso calc 1 . .
    H H12C 0.5736 -0.0817 0.3346 0.129 Uiso calc 1 . .
loop_
    _atom_site_aniso_label
    _atom_site_aniso_U_11
    _atom_site_aniso_U_22
    _atom_site_aniso_U_33
    _atom_site_aniso_U_12
    _atom_site_aniso_U_13
    _atom_site_aniso_U_23
    O1 0.0500(5) 0.0463(5) 0.0557(5) -0.0037(4) 0.0068(4) 0.0091(4)
    O3 0.0398(5) 0.0614(6) 0.0686(6) -0.0025(4) 0.0019(4) -0.0145(5)
    C9 0.0453(7) 0.0438(6) 0.0394(6) -0.0015(5) 0.0069(5) -0.0014(5)
    C2 0.0395(7) 0.0505(7) 0.0499(7) -0.0036(5) 0.0052(5) -0.0083(5)
    C3 0.0468(7) 0.0425(7) 0.0485(7) -0.0072(5) 0.0109(5) -0.0037(5)
    C4 0.0459(7) 0.0411(6) 0.0398(6) -0.0018(5) 0.0083(5) -0.0037(5)
    C8 0.0473(7) 0.0570(8) 0.0535(7) -0.0083(6) 0.0125(6) -0.0022(6)
    C1 0.0506(7) 0.0490(7) 0.0479(7) 0.0031(6) 0.0034(5) 0.0009(6)
    O4 0.0510(6) 0.0805(8) 0.0730(7) -0.0006(5) 0.0025(5) -0.0238(6)
    O2 0.0665(7) 0.0669(7) 0.0749(7) 0.0122(6) 0.0041(6) 0.0197(6)
    C5 0.0575(8) 0.0450(7) 0.0474(7) 0.0025(6) 0.0100(6) 0.0013(5)
    C6 0.0548(8) 0.0611(9) 0.0540(7) 0.0145(7) 0.0065(6) -0.0010(6)
    C7 0.0411(7) 0.0715(9) 0.0584(8) 0.0027(6) 0.0097(6) -0.0069(7)
    C10 0.0450(8) 0.0594(8) 0.0545(7) 0.0007(6) 0.0038(6) -0.0053(6)
    C11 0.0430(8) 0.0917(13) 0.0829(11) 0.0053(8) -0.0003(7) -0.0168(10)
    C12 0.0526(10) 0.1094(16) 0.0951(13) 0.0179(10) 0.0050(9) -0.0168(12)
_geom_special_details
;
 All esds (except the esd in the dihedral angle between two l.s. planes)
 are estimated using the full covariance matrix.  The cell esds are taken
 into account individually in the estimation of esds in distances, angles
 and torsion angles; correlations between esds in cell parameters are only
 used when they are defined by crystal symmetry.  An approximate (isotropic)
 treatment of cell esds is used for estimating esds involving l.s. planes.
;
loop_
    _geom_bond_atom_site_label_1
    _geom_bond_atom_site_label_2
    _geom_bond_site_symmetry_2
    _geom_bond_distance
    _geom_bond_publ_flag
    O1 C1 . 1.3628(17) ?
    O1 C9 . 1.3769(17) ?
    O3 C10 . 1.3713(18) ?
    O3 C2 . 1.3893(17) ?
    C9 C8 . 1.3842(19) ?
    C9 C4 . 1.3926(18) ?
    C2 C3 . 1.329(2) ?
    C2 C1 . 1.460(2) ?
    C3 C4 . 1.4403(19) ?
    C3 H3 . 0.9300 ?
    C4 C5 . 1.401(2) ?
    C8 C7 . 1.379(2) ?
    C8 H8 . 0.9300 ?
    C1 O2 . 1.2004(18) ?
    O4 C10 . 1.1932(19) ?
    C5 C6 . 1.370(2) ?
    C5 H5 . 0.9300 ?
    C6 C7 . 1.386(2) ?
    C6 H6 . 0.9300 ?
    C7 H7 . 0.9300 ?
    C10 C11 . 1.495(2) ?
    C11 C12 . 1.491(3) ?
    C11 H11A . 0.9700 ?
    C11 H11B . 0.9700 ?
    C12 H12A . 0.9600 ?
    C12 H12B . 0.9600 ?
    C12 H12C . 0.9600 ?
loop_
    _geom_angle_atom_site_label_1
    _geom_angle_atom_site_label_2
    _geom_angle_atom_site_label_3
    _geom_angle_site_symmetry_1
    _geom_angle_site_symmetry_3
    _geom_angle
    _geom_angle_publ_flag
    C1 O1 C9 . . 122.43(10) ?
    C10 O3 C2 . . 115.41(11) ?
    O1 C9 C8 . . 116.74(12) ?
    O1 C9 C4 . . 121.11(12) ?
    C8 C9 C4 . . 122.15(13) ?
    C3 C2 O3 . . 121.88(12) ?
    C3 C2 C1 . . 122.80(12) ?
    O3 C2 C1 . . 115.22(12) ?
    C2 C3 C4 . . 119.40(12) ?
    C2 C3 H3 . . 120.3 ?
    C4 C3 H3 . . 120.3 ?
    C9 C4 C5 . . 117.88(12) ?
    C9 C4 C3 . . 118.03(12) ?
    C5 C4 C3 . . 124.05(12) ?
    C7 C8 C9 . . 118.32(13) ?
    C7 C8 H8 . . 120.8 ?
    C9 C8 H8 . . 120.8 ?
    O2 C1 O1 . . 118.14(13) ?
    O2 C1 C2 . . 125.74(14) ?
    O1 C1 C2 . . 116.12(12) ?
    C6 C5 C4 . . 120.43(13) ?
    C6 C5 H5 . . 119.8 ?
    C4 C5 H5 . . 119.8 ?
    C5 C6 C7 . . 120.31(14) ?
    C5 C6 H6 . . 119.8 ?
    C7 C6 H6 . . 119.8 ?
    C8 C7 C6 . . 120.90(14) ?
    C8 C7 H7 . . 119.6 ?
    C6 C7 H7 . . 119.6 ?
    O4 C10 O3 . . 121.89(13) ?
    O4 C10 C11 . . 127.56(15) ?
    O3 C10 C11 . . 110.52(13) ?
    C12 C11 C10 . . 113.50(15) ?
    C12 C11 H11A . . 108.9 ?
    C10 C11 H11A . . 108.9 ?
    C12 C11 H11B . . 108.9 ?
    C10 C11 H11B . . 108.9 ?
    H11A C11 H11B . . 107.7 ?
    C11 C12 H12A . . 109.5 ?
    C11 C12 H12B . . 109.5 ?
    H12A C12 H12B . . 109.5 ?
    C11 C12 H12C . . 109.5 ?
    H12A C12 H12C . . 109.5 ?
    H12B C12 H12C . . 109.5 ?
loop_
    _geom_torsion_atom_site_label_1
    _geom_torsion_atom_site_label_2
    _geom_torsion_atom_site_label_3
    _geom_torsion_atom_site_label_4
    _geom_torsion_site_symmetry_1
    _geom_torsion_site_symmetry_2
    _geom_torsion_site_symmetry_3
    _geom_torsion_site_symmetry_4
    _geom_torsion
    _geom_torsion_publ_flag
    C1 O1 C9 C8 . . . . 179.07(12) ?
    C1 O1 C9 C4 . . . . -0.99(18) ?
    C10 O3 C2 C3 . . . . -113.91(15) ?
    C10 O3 C2 C1 . . . . 69.53(17) ?
    O3 C2 C3 C4 . . . . -179.09(11) ?
    C1 C2 C3 C4 . . . . -2.8(2) ?
    O1 C9 C4 C5 . . . . 179.85(11) ?
    C8 C9 C4 C5 . . . . -0.21(19) ?
    O1 C9 C4 C3 . . . . 1.98(17) ?
    C8 C9 C4 C3 . . . . -178.08(12) ?
    C2 C3 C4 C9 . . . . -0.08(18) ?
    C2 C3 C4 C5 . . . . -177.81(12) ?
    O1 C9 C8 C7 . . . . -179.53(12) ?
    C4 C9 C8 C7 . . . . 0.5(2) ?
    C9 O1 C1 O2 . . . . 178.23(13) ?
    C9 O1 C1 C2 . . . . -1.73(18) ?
    C3 C2 C1 O2 . . . . -176.26(14) ?
    O3 C2 C1 O2 . . . . 0.3(2) ?
    C3 C2 C1 O1 . . . . 3.69(19) ?
    O3 C2 C1 O1 . . . . -179.78(10) ?
    C9 C4 C5 C6 . . . . -0.27(19) ?
    C3 C4 C5 C6 . . . . 177.46(12) ?
    C4 C5 C6 C7 . . . . 0.4(2) ?
    C9 C8 C7 C6 . . . . -0.4(2) ?
    C5 C6 C7 C8 . . . . -0.1(2) ?
    C2 O3 C10 O4 . . . . 6.2(2) ?
    C2 O3 C10 C11 . . . . -175.47(14) ?
    O4 C10 C11 C12 . . . . 6.5(3) ?
    O3 C10 C11 C12 . . . . -171.65(17) ?
loop_
    _geom_hbond_atom_site_label_D
    _geom_hbond_atom_site_label_H
    _geom_hbond_atom_site_label_A
    _geom_hbond_site_symmetry_A
    _geom_hbond_distance_DH
    _geom_hbond_distance_HA
    _geom_hbond_distance_DA
    _geom_hbond_angle_DHA
    C8 H8 O2 3_556 0.93 2.59 3.4783(19) 161
    C5 H5 Cg2 2_555 0.93 2.78 3.4959(16) 134
_shelx_hkl_file
;
   0   0  -2 109642. 931.442  22
   0   0   2 108878. 869.151   1
   0   0  -3 0.27224 27.7664  22
   0   0   3 4.88698 20.9309   1
   0   0   4 999999. 3575.02   1
   0   0  -4 988841. 3696.95  22
   0   0  -5-6.91778 35.4471  22
   0   0   5-3.50868 74.9142  19
   0   0   5-41.5538 61.6460   3
   0   0   5-1.86054 73.7102   4
   0   0   5 69.5674 39.2360   1
   0   0   6 10100.5 611.068   3
   0   0   6 10323.2 439.898   1
   0   0   6 10171.3 707.900   4
   0   0   6 10246.5 692.232  19
   0   0   7 76.1779 101.724   4
   0   0   7 3.61298 71.6987   3
   0   0   8 4042.57 538.636   4
   0   0   8 3958.43 461.673   3
   0   0   9 51.7252 137.087   3
   0   0  10 2265.90 409.728   3
   0   0  10 1508.64 350.487   2
   0   0  11-108.002 110.600   3
   0   0  11-4.29241 113.802   2
   0   0  12 2634.86 171.899   8
   0   0  12 2509.27 158.426  17
   0   0  12 2755.70 156.647  12
   0   0  13 16.6453 29.8789  17
   0   0  13 41.6434 31.6825  12
   0   0  13-3.81835 41.0237   8
   0   0  14 2206.21 160.461  17
   0   0  14 2412.85 151.544  12
   0   0  14 2395.03 168.938   8
   0   0  15 34.6594 33.9402   8
   0   0  15 5.12581 31.6066  17
   0   0  16 1608.83 130.123  17
   0   0  17-2.99631 27.4673  17
   0   0  18 2.40574 21.5693  17
   0  -1   0 90.8385 73.3976  22
   0   1   0 10.9101 14.7251   4
   0   1   0 29.4526 24.4151  20
   0  -1   1 50728.7 1151.27  22
   0   1   1 54330.9 892.082  20
   0  -1  -1 52256.4 966.793  22
   0  -1   1 51834.5 1051.07   1
   0   1   1 53731.0 798.057   4
   0   1   2 478841. 2705.38  22
   0  -1   2 484512. 3481.06   1
   0   1   2 480724. 3064.57   4
   0   1  -2 480632. 4030.33  22
   0   1   2 485323. 3218.77  20
   0   1  -3 135639. 2291.31  22
   0  -1   3 138414. 1333.27  21
   0  -1   3 132337. 1941.82   1
   0   1   3 133839. 1913.56   4
   0   1   3 130372. 1090.17  22
   0   1   3 137775. 1857.62   3
   0  -1   4 577170. 4292.45   1
   0  -1   4 580144. 3042.13  21
   0   1   4 569832. 4527.06   4
   0   1  -4 566695. 4983.83  22
   0   1   4 576869. 4172.93   3
   0   1   4 563937. 4353.53   2
   0   1  -5 609641. 5361.40  22
   0   1   5 608620. 4716.82   3
   0   1   5 604172. 5230.70   4
   0   1   5 602001. 4917.30   2
   0  -1   5 598306. 4638.06   1
   0   1  -6 4926.68 509.126  22
   0   1   6 5277.88 503.352   2
   0   1   6 4985.68 523.936   4
   0  -1   6 5464.33 458.883   1
   0   1   6 6075.39 520.362   3
   0  -1   6 5541.63 488.766  19
   0   1  -7-66.4548 83.5224  22
   0   1   7 33.6870 90.6734   4
   0  -1   7 30.6651 78.4221   3
   0   1   7 38.4634 70.1062   3
   0   1   7 90.1867 71.6440   2
   0  -1   7-44.7802 86.9775  19
   0  -1   7-147.461 88.2207   1
   0  -1   8 44443.6 1711.03  19
   0   1   8 41735.2 1663.53   2
   0   1   8 41724.8 1608.66   3
   0  -1   8 42917.4 1519.02   3
   0   1   8 42336.8 1802.93   4
   0  -1   8 41755.2 1340.77   1
   0   1   9 30430.5 1483.16   3
   0  -1   9 28448.4 1347.48   3
   0   1   9 27773.9 1588.33   4
   0   1   9 29247.0 1525.26   2
   0  -1   9 27769.2 1474.11  19
   0   1  10 61.6977 131.113   3
   0  -1  10 125.484 111.835   3
   0   1  10 443.947 233.740   2
   0   1  11 907.463 284.666   3
   0   1  11 1797.00 434.685   2
   0  -1  11 926.257 294.216   3
   0   1  12 68.6459 31.6564  11
   0  -1  12 71.5701 33.5031  17
   0   1  12 80.6067 39.2378  17
   0   1  12 145.766 43.3562  16
   0   1  13 338.870 67.9144  17
   0   1  13 353.232 76.1638   8
   0   1  13 445.931 67.0635  16
   0   1  13 416.355 69.2023  12
   0  -1  13 377.472 65.6178  17
   0   1  13 408.286 72.9422  11
   0   1  14 400.205 59.0285  16
   0   1  14 496.184 78.6967  11
   0   1  14 333.300 71.0951   8
   0  -1  14 416.977 70.5514  17
   0   1  14 406.991 75.2339  17
   0   1  15 83.1538 23.3525  16
   0   1  15 77.5064 40.3539  17
   0  -1  15 59.7219 33.3645  17
   0   1  16 70.5943 46.3758  17
   0  -1  16 54.9507 33.5400  17
   0   1  17 2879.85 158.079  17
   0  -1  17 3141.60 157.719  17
   0  -1  18 1696.60 101.633  17
   0   1  18 1669.74 105.035  17
   0   2   0 12115.2 803.799  22
   0   2   0 13416.6 465.968  20
   0  -2   0 11995.0 681.665   1
   0   2  -1 56239.5 839.648  20
   0   2   1 54408.6 1599.65  22
   0   2   1 60459.6 929.735   4
   0  -2   1 56083.3 1540.29   1
   0   2   1 57779.0 1136.94  20
   0   2  -1 55597.8 1792.74  22
   0   2  -2-64.9420 144.210  22
   0  -2   2-1.61778 86.9593   1
   0   2   2 64.3948 62.1725   4
   0   2   2 52.6161 50.4528  22
   0  -2   3 34804.1 1332.24   1
   0   2   3 37723.7 1109.94   4
   0   2   3 34542.9 1083.98  22
   0   2  -3 35433.8 1571.22  22
   0  -2   3 32939.0 874.738  21
   0   2  -4 129.579 137.664  22
   0   2   4 204.639 110.203   4
   0  -2   4 173.097 124.821   1
   0   2   5 51085.4 1614.74   4
   0   2  -5 50407.8 2030.57  22
   0  -2   5 47428.8 1671.51   1
   0  -2   6 13399.4 924.112   1
   0   2  -6 14050.4 1104.65  22
   0   2   6 13843.9 962.515   2
   0   2   6 13699.4 924.822   4
   0   2   7 126380. 3091.21   2
   0  -2   7 122185. 2847.02   1
   0   2  -7 125302. 3368.94  22
   0   2   7 126219. 3038.09   4
   0   2   8 52920.3 2133.68   4
   0  -2   8 52440.1 1888.42  19
   0   2   8 51712.2 2111.31   2
   0   2  -8 56719.9 2305.38  22
   0  -2   8 52816.8 1927.73   1
   0   2   9 45923.3 2112.30   2
   0  -2   9 45947.4 1832.52   1
   0  -2   9 45924.4 1827.21   3
   0   2  10 4556.21 708.979   2
   0  -2  10 4412.80 603.560   3
   0   2  11 332.799 64.4963  16
   0   2  11 301.174 71.3279   8
   0   2  11 333.587 74.2484  17
   0  -2  11 278.296 56.1095  17
   0   2  11 254.203 52.5748  11
   0  -2  12 360.295 67.6696  17
   0   2  12 411.439 76.5124  11
   0   2  12 398.181 81.2591   8
   0   2  12 367.988 67.5863  16
   0   2  12 424.008 83.7955  17
   0   2  13 13269.0 401.354  11
   0   2  13 13182.8 369.771  16
   0  -2  13 13396.7 374.878  17
   0   2  13 12897.2 410.832  17
   0  -2  14 5076.78 229.814  17
   0   2  14 4683.65 242.876  17
   0   2  14 5279.09 218.051  16
   0   2  14 5340.49 246.980  11
   0   2  15 10488.9 346.489  17
   0   2  15 10712.7 286.214  16
   0  -2  15 11028.5 320.567  17
   0   2  16 50.1598 23.5346  16
   0   2  16 107.191 49.3804  17
   0  -2  16 54.6766 32.0908  17
   0   2  17 1357.37 70.1909  16
   0  -2  17 1449.60 97.4763  17
   0   2  17 1479.83 111.445  17
   0   3   0 71.9764 84.1186  22
   0  -3   0 128.198 115.611   1
   0   3   1 53.3698 93.2709  22
   0   3  -1-27.0047 112.839  22
   0  -3  -1 184.325 115.447   1
   0  -3   1 17.1827 110.915   1
   0   3  -2 7730.53 872.207  22
   0  -3  -2 7280.83 620.755   1
   0  -3   2 7279.07 715.550   1
   0   3   2 7397.03 711.965  22
   0  -3   3 1133.75 306.968   1
   0   3  -3 1012.24 307.039  22
   0   3  -4 13764.1 1242.91  22
   0  -3   4 12503.1 1008.91   1
   0  -3   5-83.1473 102.180   1
   0   3  -5 222.515 225.153  22
   0   3  -6 18248.3 1517.23  22
   0  -3   6 17080.5 1241.11   1
   0   3  -7-48.4884 279.999  22
   0  -3   7-3.35539 72.7201   1
   0   3  -8 5316.34 843.166  22
   0  -3   8 5790.59 758.487   1
   0   3   9 5989.57 256.398  11
   0   3   9 5678.51 268.148  17
   0   3   9 5790.05 258.928  16
   0  -3   9 6199.64 221.626   7
   0   3  -9 6112.56 276.950  10
   0  -3   9 6114.71 240.081  17
   0  -3  10 60424.6 776.846  17
   0   3  10 61791.8 845.811  11
   0   3  11 28771.7 589.985  11
   0  -3  11 28763.3 550.526  17
   0   3  11 27410.3 611.340  17
   0   3  11 29505.9 581.281  16
   0   3  12 16476.9 425.591  16
   0  -3  12 16327.8 413.764  17
   0   3  12 16129.2 439.895  11
   0   3  12 15769.5 464.772  17
   0   3  13 2670.51 164.999  16
   0  -3  13 2815.86 169.657  17
   0   3  13 2881.78 203.217  17
   0   3  14 21863.6 495.647  17
   0   3  14 22150.6 426.299  16
   0  -3  14 22952.5 454.415  17
   0   3  15 4516.62 169.876  16
   0  -3  15 4367.80 184.245  17
   0   3  16 512.138 49.1121  16
   0  -3  16 492.531 58.8214  17
   0  -4   0 507.241 217.660   1
   0   4   0 797.765 315.709  22
   0  -4   1 102.491 118.978   1
   0   4  -1 127.673 146.876  22
   0  -4   2 71.7969 88.1709   1
   0   4  -2 337.186 220.242  22
   0   4  -3 4664.39 812.900  22
   0  -4   3 4815.02 714.306   1
   0   4  -4 1461.84 489.731  22
   0  -4   4 1994.49 479.217   1
   0  -4   5 23257.9 456.622   7
   0   4  -5 23374.4 561.359  10
   0   4  -6 26009.3 601.489  10
   0  -4   6 25591.0 481.985   7
   0   4   7 3378.78 193.537  16
   0  -4   7 3385.17 176.326   7
   0   4  -7 3252.71 217.844  10
   0   4  -8 3369.31 221.502  10
   0   4   8 3745.24 203.498  16
   0  -4   8 3555.72 181.390   7
   0   4  -9 4844.51 261.073  10
   0   4   9 4979.80 236.072  16
   0  -4   9 5131.14 230.770  17
   0  -4   9 5168.16 216.532   7
   0   4  10 11111.5 345.082  16
   0  -4  10 11361.9 341.423  17
   0   4 -10 11129.0 382.798  10
   0  -4  11 2632.36 161.920  17
   0   4 -11 2474.39 171.090  10
   0   4  11 2282.51 156.771  16
   0  -4  12 3427.62 178.069  17
   0   4  12 3485.63 173.480  16
   0   4  13 16.6291 28.5486  16
   0  -4  13-25.2651 35.0055  17
   0  -4  14-14.2745 23.8702  17
   0   4  14 126.230 35.2867  16
   0   4  15 362.722 39.5774  16
   0  -4  15 519.783 52.8225  17
   0  -5   0-51.9920 50.7382   7
   0   5   0-20.7900 41.8240  10
   0   5   1 21692.9 507.562  10
   0  -5   1 20325.2 457.201   7
   0   5  -1 20478.1 519.524  10
   0  -5  -1 20665.8 460.048   7
   0   5  -2 11250.5 393.857  10
   0  -5  -2 11468.4 341.449   7
   0  -5   2 11886.0 350.636   7
   0   5   2 11770.3 363.336  10
   0  -5   3 7129.57 271.624   7
   0   5  -3 6870.97 313.544  10
   0  -5  -3 7339.23 270.037   7
   0  -5   4 38.1089 38.6100   7
   0   5  -4 30.5845 40.5662  10
   0  -5   5 19707.1 441.696   7
   0   5  -5 19785.2 533.794  10
   0   5  -6 1271.80 139.983  10
   0  -5   6 1238.24 112.087   7
   0   5  -7 3804.52 227.919  10
   0  -5   7 3792.90 186.512   7
   0   5  -8 600.258 91.5303  10
   0  -5   8 865.926 89.0080   7
   0   5  -9 850.027 103.245  10
   0  -5   9 879.407 93.2667  17
   0  -5  10 687.250 79.3227  17
   0   5 -10 724.848 89.2572  10
   0   5  10 700.465 70.4879  16
   0   5 -11 1713.46 118.308  10
   0  -5  11 1763.38 113.065  17
   0   5  11 1572.19 93.8135  16
   0   5  12 10.0597 15.4580  16
   0  -5  12-3.14625 21.4814  17
   0   6   0 4548.81 213.583  10
   0  -6   0 4756.26 199.770   7
   0  -6  -1 8199.77 244.877  13
   0   6  -1 8544.76 300.236  10
   0  -6  -1 8540.57 260.434   7
   0  -6   1 8807.22 271.017   7
   0   6   1 8213.56 275.509  10
   0  -6   2 1069.54 97.2143   7
   0  -6  -2 1083.25 94.5587   7
   0  -6  -2 924.705 85.4293  13
   0   6   2 947.335 91.6304  10
   0   6  -2 1028.36 109.578  10
   0  -6   3 14663.6 342.906   7
   0   6  -3 14464.2 391.126  10
   0   6  -4 3596.90 197.666  10
   0  -6   4 3684.52 169.599   7
   0  -6   5 181.632 41.4550   7
   0   6  -5 180.562 54.6000  10
   0  -6   6 1144.43 89.2547   7
   0   6  -6 1172.11 110.127  10
   0  -6   7 91.0685 34.1985  17
   0   6  -7 53.7857 29.2083  10
   0  -6   7 34.9546 23.3588   7
   0  -6   8 467.557 55.2955  17
   0   6  -8 645.574 71.4332  10
   0  -6   9-9.07627 18.9616  17
  -1   0  18 26.2572 27.2848  17
  -1   0  17 27.4771 29.5660  17
  -1   0  16 661.865 85.7693  17
  -1   0  16 814.040 86.3660  12
  -1   0  15 11.8775 36.8539  12
  -1   0  15 10.6654 40.4206  17
  -1   0  14 83.5721 42.7075  17
  -1   0  14 120.044 44.9657  12
  -1   0  13-12.3044 31.6392  17
  -1   0  13-63.9018 40.1502  12
  -1   0  12 273.022 53.9269  12
  -1   0  12 234.831 52.6357  17
  -1   0  11-94.8503 151.959   2
  -1   0  11 131.753 117.937   3
  -1   0  10 7363.05 728.049   3
  -1   0  10 6772.25 802.197   4
  -1   0  10 7396.62 739.055   2
  -1   0   9 185.559 167.770   4
  -1   0   9-160.334 109.776   3
  -1   0   9-180.058 117.783   2
  -1   0   8 1162.56 240.686   3
  -1   0   8 1298.96 277.488   2
  -1   0   8 911.369 271.876   4
  -1   0   7 8.34268 54.9715   3
  -1   0   7-33.4105 70.5627   4
  -1   0   7 51.4162 50.6783   2
  -1   0   6 31341.1 1054.07   3
   1   0  -6 32990.2 804.230  22
  -1   0   6 33475.0 1285.96   4
   1   0  -5-21.0225 47.9184  22
  -1   0   5 12.2073 44.3980   1
  -1   0   5 42.4045 86.5777   4
  -1   0   5 16.3343 42.6443   3
  -1   0   4 368585. 2490.35   1
  -1   0   4 372969. 2804.00   3
  -1   0   3-28.6017 29.7046   1
   1   0  -3-40.5558 34.8301  22
  -1   0   2 113129. 1106.40   1
  -1   0   2 115687. 1015.79   2
  -1   0   2 112576. 1267.19  21
   1   0  -2 111622. 1113.26  22
  -1   0   1-8.93692 27.1418  21
   1   0  -1 125.642 33.4005  22
   1   0   0 152379. 1113.92  22
   1   0   1 19.7606 22.3959  22
   1   0   2 470903. 2347.71  22
   1   0   2 465370. 2929.47  20
   1   0   3 55.2098 35.5792   1
   1   0   3 32.6204 58.0433  20
   1   0   3 9.20059 29.6746  22
   1   0   4 149426. 1384.82   1
   1   0   4 151183. 1623.01  22
   1   0   5 14.7252 63.6743  19
   1   0   5 43.1444 24.6568   1
  -1   0  -5 22.7332 56.8718  22
   1   0   5 51.5952 65.9351   3
   1   0   6 8919.43 677.164  19
   1   0   6 9891.96 616.847   3
   1   0   7-40.0068 119.461  19
   1   0   7 8.26867 53.2276   3
   1   0   8 3515.20 445.378   3
   1   0   9 20.6202 81.3945   3
   1   0  10 2599.20 466.313   3
   1   0  11-55.1398 78.9594   3
   1   0  11 308.633 165.371   2
   1   0  12 24.3714 26.9750  17
   1   0  12-23.7275 34.8853   8
   1   0  13-26.3971 31.8141  17
   1   0  13-0.29258 31.3911   8
   1   0  14 2954.87 183.564  17
   1   0  14 2972.63 191.734   8
   1   0  15-35.4674 42.4109  17
   1   0  15-18.4098 34.1558   8
   1   0  16 148.554 46.3752  17
   1   0  16 193.245 54.1440   8
   1   0  17 50.1718 34.1470  17
   1   0  18 1068.91 85.4817  17
  -1   1  18 2525.27 127.379  17
  -1  -1  18 2623.40 124.337  17
  -1  -1  17 44.9152 27.9209  17
  -1   1  17-56.5493 43.8522  17
  -1   1  16 125.841 35.4572  16
  -1  -1  16 43.8053 29.8304  12
  -1   1  16 48.1747 32.1458  17
  -1  -1  16 60.4636 32.7456  17
  -1  -1  15 461.874 70.0671  12
  -1   1  15 370.897 56.9154  16
  -1   1  15 432.505 70.8820  11
  -1   1  15 492.513 79.6925  17
  -1  -1  15 339.181 62.1000  17
  -1   1  14-11.2946 34.5311  16
  -1   1  14 33.2173 35.3480  11
  -1   1  14-10.3135 43.0009  17
  -1  -1  14-25.4181 41.6441  17
  -1  -1  14 36.5363 39.1315  12
  -1   1  14 14.5247 26.9767  12
  -1  -1  13 554.529 78.4179  17
  -1   1  13 647.715 96.7191   8
  -1   1  13 590.485 85.6661  11
  -1   1  13 559.886 83.2600  17
  -1  -1  13 550.548 73.8285  12
  -1   1  13 682.778 77.9699  16
  -1  -1  12 98.1360 32.3951  12
  -1   1  12 42.0228 35.5545  17
  -1   1  12 28.4588 42.1191   8
  -1   1  12 84.1811 38.2976  16
  -1   1  12 76.7045 37.2788  11
  -1   1  12 81.9711 31.3484  12
  -1  -1  12 87.3256 42.7988  17
  -1   1  11 409.024 236.529   2
  -1   1  11 497.084 180.955   3
  -1  -1  11 542.798 220.732   3
  -1   1  11 500.993 273.188   4
  -1   1  10 139.189 137.826   3
  -1  -1  10 459.882 226.089   3
  -1   1  10 147.440 119.766   2
  -1   1  10 97.8108 86.2761   4
  -1   1   9 17114.8 1142.89   2
  -1   1   9 18227.1 1283.86   4
  -1  -1   9 17725.7 1054.15   3
  -1   1   9 18387.7 1115.81   3
  -1   1   8 93223.3 2691.13   4
  -1   1   8 98563.6 2536.48   2
  -1   1   8 98542.7 2375.38   3
  -1  -1   8 101086. 2153.32   1
  -1  -1   8 97527.0 2290.45   3
  -1  -1   8 94899.2 2484.80   4
  -1  -1   8 100344. 2442.66  19
   1   1  -7 211024. 3259.36  22
  -1   1   7 197850. 3338.09   2
  -1   1   7 199816. 3107.49   3
  -1   1   7 203106. 3655.68   4
  -1  -1   7 202048. 3281.16   4
  -1  -1   7 195984. 2861.06   1
  -1  -1   7 202742. 3142.60  19
  -1  -1   6 18666.8 901.414   4
   1   1  -6 18069.2 937.566  22
  -1   1   6 17517.3 988.874   4
  -1  -1   6 18295.4 836.149  19
  -1  -1   6 18525.8 845.787   1
  -1   1   6 19464.8 881.645   3
  -1   1   6 19100.5 951.468   2
  -1   1   5 2.67404 52.5304   4
  -1  -1   5 35.8766 51.2921   4
  -1  -1   5 11.0740 42.4213  19
   1   1  -5 215.442 106.028  22
  -1   1   5 6.06313 73.2518   2
  -1  -1   5-12.2831 48.9330   1
  -1  -1   5 60.1069 45.4351  21
  -1   1   5 36.3672 46.2460   3
  -1   1   4 398748. 3817.91   4
  -1   1   4 398607. 3648.33   2
  -1  -1   4 399946. 3089.60  21
   1  -1  -4 391026. 2332.41  22
  -1   1   4 402418. 3246.15   3
   1   1  -4 397806. 4035.77  22
  -1  -1   4 401857. 3541.23   1
  -1  -1   4 399713. 3245.56   4
  -1   1   3 447793. 3103.51   3
   1  -1  -3 470007. 2814.72  22
  -1  -1   3 481157. 3649.72   1
  -1   1   3 472027. 3645.17   4
  -1  -1   3 464042. 2935.31   4
   1   1  -3 459692. 4123.44  22
  -1  -1   3 467986. 3214.97  21
  -1  -1   2 53758.2 771.459   4
  -1  -1   2 51901.2 1120.05   1
   1  -1  -2 52386.8 1018.35  22
   1   1  -2 53014.4 1309.78  22
   1   1  -1 59174.4 1284.46  22
   1  -1  -1 59081.5 1151.04  22
  -1  -1   1 62420.8 1125.86   1
  -1  -1   0 270163. 2113.65   1
   1  -1   0 277649. 2652.18  22
   1   1   0 270539. 2495.71  22
  -1  -1  -1 125581. 1251.27   1
   1   1   1 126739. 1683.89  20
   1   1   1 124628. 1498.38  22
   1   1   1 124410. 1472.21   2
   1  -1   1 127110. 1909.35  22
   1   1   2 398697. 2300.04  22
   1   1   2 412901. 3020.70   2
  -1  -1  -2 397388. 1749.41   1
   1  -1   2 400823. 3636.36  22
   1   1   2 412492. 3389.35  20
   1   1   3 114932. 1794.07   2
   1   1   3 113822. 1996.95  20
   1   1   3 115948. 932.048  22
   1  -1   3 114292. 2069.14  22
   1   1   4 215298. 2735.01   2
   1  -1   4 207655. 2686.04   1
   1   1   4 213200. 2762.45   3
   1   1   4 212441. 3015.61  20
   1  -1   4 214667. 3003.28  22
   1   1   4 214857. 2864.00   4
   1  -1   5 2009.90 275.237   1
   1   1   5 1760.17 273.739   2
   1   1   5 2231.61 310.243   3
   1   1   5 2398.99 332.564   4
  -1   1  -5 1849.00 316.476  22
   1  -1   6 30736.8 1121.25   1
  -1   1  -6 31939.8 1350.99  22
   1  -1   6 30661.1 1092.64   3
   1   1   6 31349.6 1254.24   3
   1   1   6 30799.0 1246.19   2
  -1   1  -7 2821.59 410.799  22
   1  -1   7 2373.18 379.729  19
   1  -1   7 2412.64 344.527   3
   1   1   7 2367.75 377.743   3
   1   1   7 2687.23 402.362   2
   1  -1   7 2080.29 301.045   1
   1   1   8 5912.61 642.281   2
   1  -1   8 6082.26 579.973   3
   1   1   8 6350.42 659.088   3
   1  -1   8 5930.13 647.372  19
   1   1   9 2377.32 440.330   2
   1  -1   9 2478.83 458.171  19
   1   1   9 2843.34 483.041   3
   1  -1   9 2649.46 419.295   3
   1   1  10 1933.97 421.925   3
   1  -1  10 1680.06 350.939   3
   1   1  10 1591.04 396.548   2
   1  -1  10 1775.67 428.803  19
   1  -1  11-7.33308 28.7528  17
   1   1  11-26.5731 31.9639  17
   1   1  12 3617.70 201.767  17
   1  -1  12 3680.37 193.363  17
   1   1  12 4030.26 196.221  12
   1   1  12 3533.89 212.478   8
   1   1  12 3720.35 202.438  11
   1   1  12 3378.07 181.645  16
   1   1  13 1230.85 122.068  11
   1   1  13 1246.18 124.269  17
   1   1  13 1340.60 135.332   8
   1   1  13 1538.19 120.057  16
   1  -1  13 1493.65 128.198  17
   1   1  14 59.2374 39.1168   8
   1   1  14 172.171 56.4001  17
   1   1  14 112.410 34.2547  16
   1  -1  14 86.9116 37.9261  17
   1   1  15 46.4111 40.9426   8
   1   1  15 23.6282 34.7013  17
   1  -1  16 196.974 51.9218  17
   1   1  16 250.689 59.9162  17
   1   1  17-36.0502 43.3626  17
   1  -1  17 55.3863 31.0417  17
   1   1  18 3203.25 140.368  17
   1  -1  18 3325.27 137.888  17
  -1   2  17 5613.21 204.327  17
  -1  -2  17 5425.60 185.535  17
  -1   2  17 4929.43 132.332  16
  -1   2  16 140.153 50.4739  17
  -1   2  16 111.047 27.6929  16
  -1  -2  16 130.566 37.1920  17
  -1   2  15 1446.61 128.020  11
  -1   2  15 1169.04 116.395  17
  -1   2  15 1112.93 93.7109  16
  -1  -2  15 1290.46 110.763  17
  -1  -2  14 225.713 46.5138  12
  -1   2  14 240.869 59.8984  16
  -1   2  14 208.970 61.7136  11
  -1   2  14 57.1675 40.6453  17
  -1  -2  14 143.735 53.3772  17
  -1  -2  13 26663.1 526.000  17
  -1   2  13 26222.8 513.297  16
  -1  -2  13 26977.4 479.945  12
  -1   2  13 26479.7 566.305  11
  -1   2  13 24956.0 564.451  17
  -1   2  12 46476.0 688.550  16
  -1   2  12 46731.6 749.432  11
  -1   2  12 44560.7 745.812  17
  -1  -2  12 47542.6 631.590  12
  -1  -2  12 44773.5 680.026  17
  -1   2  11 24554.0 502.245  16
  -1  -2  11 25751.3 495.970  17
  -1   2  11 24341.5 525.434  11
  -1   2  11 23815.5 529.702  17
  -1  -2  11 24765.0 442.774  12
  -1  -2  10 26.8185 121.689   3
  -1   2  10 83.2814 114.346   4
  -1   2   9 9269.49 956.041   4
  -1  -2   9 8968.04 809.814   1
  -1   2   8 123188. 3260.61   4
  -1  -2   8 122200. 2884.02   1
   1   2  -7 32429.6 1667.30  22
  -1   2   7 30509.1 1504.05   4
  -1  -2   7 31435.3 1433.16   1
   1   2  -6 568.555 229.537  22
  -1   2   6 260.572 151.213   4
  -1  -2   6 395.769 177.328   1
  -1   2   5 54980.4 1710.14   4
  -1  -2   5 54558.6 1751.94   1
   1   2  -5 55037.6 2058.48  22
  -1  -2   4 16100.3 922.018   1
  -1   2   4 16429.5 850.820   4
  -1  -2   4 16406.1 738.408  21
   1   2  -4 16459.8 1080.56  22
  -1  -2   3 11255.9 734.677   1
   1   2  -3 12607.2 912.324  22
   1  -2  -3 10910.1 639.897  22
  -1   2   3 12281.0 654.570   4
  -1   2   2 121.585 64.4317   4
  -1  -2   2 29.5226 59.3427   1
   1   2  -2 64.7668 85.8681  22
   1  -2  -2 84.3826 76.9469  22
   1  -2  -1 2164.59 319.335  22
  -1  -2   1 2189.67 303.554   1
  -1   2   1 2269.98 214.346   4
   1   2  -1 2419.83 366.370  22
   1  -2   0 23452.9 1080.94  22
  -1  -2   0 24452.5 924.066   1
   1   2   0 23607.1 1070.03  22
   1   2   0 25579.4 853.887  20
   1   2   1 40423.1 1148.66  20
   1   2   1 38336.0 1275.11  22
   1  -2   1 39065.2 1460.83  22
  -1  -2  -1 37540.3 1078.66   1
  -1  -2  -2 761.324 139.817   1
   1   2   2 729.394 168.575  22
   1   2   2 949.846 191.980  20
   1  -2   2 602.345 186.477  22
   1   2   3 7933.87 601.402  20
   1  -2   3 7708.14 641.050   1
   1   2   3 7498.23 456.603  22
   1  -2   3 7112.17 679.607  22
  -1   2  -4 37340.7 1734.11  22
   1   2   4 34825.7 1338.11   2
   1  -2   4 35048.2 1429.40   1
  -1   2  -5 5369.51 684.191  22
   1  -2   5 5332.74 578.094   1
   1   2   5 5089.26 547.463   2
   1   2   6 10116.9 828.287   2
   1  -2   6 10351.5 826.960   1
   1  -2   7 7525.96 734.344   1
   1   2   7 7394.06 769.204   2
  -1   2  -7 7254.17 862.151  22
   1   2   8 44929.4 1998.04   2
   1  -2   8 47970.7 1864.40   1
   1  -2   8 47332.5 1742.25   3
   1  -2   8 46829.7 1882.20  19
  -1   2  -8 49560.7 2248.48  22
   1   2   9 6324.58 811.687   2
   1  -2   9 6478.85 693.316   3
   1  -2   9 6106.19 733.516  19
   1   2  10 911.490 106.698  17
   1  -2  10 727.673 83.7596  17
   1   2  10 807.727 102.039   8
   1   2  10 919.298 102.771  16
   1   2  10 864.571 97.9091  11
   1   2  11 440.716 79.8884  17
   1   2  11 362.696 69.6971   8
   1  -2  11 389.362 62.6041  17
   1   2  11 499.212 79.0952  11
   1   2  11 452.835 76.7477  16
   1   2  12 153.421 47.4106  11
   1   2  12 264.694 64.3487   8
   1   2  12 254.580 66.9119  17
   1   2  12 170.449 41.5320  16
   1  -2  12 212.589 52.3548  17
   1  -2  13 1197.31 118.321  17
   1   2  13 1049.85 123.435   8
   1   2  13 1081.54 120.853  17
   1   2  13 1194.88 113.919  16
   1   2  14 12348.0 392.917  17
   1  -2  14 12664.7 357.966  17
   1   2  14 12248.8 333.983  16
   1   2  15 1980.80 151.283  17
   1  -2  15 2088.75 140.300  17
   1   2  15 2039.52 123.244  16
   1   2  16 845.554 69.5199  16
   1  -2  16 1170.08 99.6081  17
   1   2  16 1147.75 106.625  17
   1   2  17 179.407 49.4741  17
   1  -2  17 96.2161 28.8233  17
  -1  -3  16 3337.99 143.246  17
  -1   3  16 3168.37 119.634  16
  -1   3  15 11392.1 267.170  16
  -1  -3  15 11895.5 299.864  17
  -1  -3  14 2048.51 138.186  17
  -1   3  14 2110.19 130.350  16
  -1  -3  13 2617.76 163.530  17
  -1   3  13 2465.25 170.342  11
  -1   3  13 2489.34 155.283  16
  -1   3  13 2441.08 185.088  17
  -1   3  12 26020.7 522.572  16
  -1   3  12 25804.6 556.344  11
  -1  -3  12 25539.0 514.557  17
  -1  -3  12 27337.3 472.896  12
  -1   3  12 26135.3 584.761  17
  -1   3  11 10212.6 349.899  11
  -1  -3  11 10678.3 296.846  12
  -1   3  11 10324.6 371.727  17
  -1  -3  11 10019.1 323.537  17
  -1   3  11 9896.07 334.413  16
   1   3 -11 10123.3 367.846  10
  -1  -3  10 11324.0 336.010  17
  -1   3  10 11194.9 384.504  17
  -1   3  10 11040.3 352.711  16
  -1   3  10 11604.6 366.044  11
  -1  -3  10 11666.4 304.152  12
  -1  -3   9 2738.29 162.714  17
  -1   3   9 2814.84 189.201  17
  -1   3   9 2837.68 175.218  16
  -1   3   9 3056.07 185.029  11
  -1  -3   9 3025.29 151.447  12
   1   3  -8 2880.58 610.238  22
  -1  -3   8 2536.82 508.560   1
   1   3  -7 2900.04 596.892  22
  -1  -3   7 2738.71 515.675   1
   1   3  -6 10740.3 1139.67  22
  -1  -3   6 10732.9 958.429   1
   1   3  -5-29.1051 145.709  22
  -1  -3   5 135.672 126.309   1
   1   3  -4-90.8807 155.591  22
  -1  -3   4-47.8808 74.3619   1
   1   3  -3 7920.61 885.555  22
  -1  -3   3 8049.16 759.676   1
   1   3  -2 1763.61 403.779  22
  -1   3   2 1654.10 371.327  22
  -1  -3   2 1975.80 365.953   1
  -1   3   1 627.364 230.528  22
   1   3  -1 420.502 210.819  22
   1  -3  -1 594.130 201.982   1
  -1  -3   1 455.353 185.279   1
   1   3   0 3314.60 507.766  22
  -1  -3   0 3142.01 425.966   1
   1  -3   0 2582.10 418.347   1
  -1   3   0 3419.72 567.376  22
  -1  -3  -1 2603.70 370.501   1
  -1   3  -1 2689.16 526.230  22
   1   3   1 2642.87 436.234  22
   1  -3   1 2403.25 419.278   1
   1   3   2 10643.0 801.764  22
  -1   3  -2 10371.3 1046.01  22
   1  -3   2 10658.6 898.621   1
  -1   3  -3 14470.7 1280.56  22
   1  -3   3 14287.9 1074.86   1
   1  -3   4 12212.9 1020.90   1
  -1   3  -4 13760.5 1285.06  22
  -1   3  -5 1808.35 485.380  22
   1  -3   5 1849.57 409.782   1
  -1   3  -6 1146.94 396.434  22
   1  -3   6 884.493 278.364   1
   1  -3   7 764.098 274.495   1
  -1   3  -7 397.445 191.986  22
   1   3   8-10.4297 34.5359  17
  -1   3  -8 171.764 141.546  22
   1   3   9 10140.8 336.995  11
   1  -3   9 9852.45 307.483  17
   1  -3   9 10139.7 288.639   7
   1   3   9 9856.25 349.564  16
   1   3   9 9277.58 348.814  17
   1   3  10 12258.1 379.558  11
   1  -3  10 11706.8 342.902  17
   1   3  10 11719.1 380.447  16
   1   3  10 11819.1 403.317  17
   1   3  11 12402.6 385.350  16
   1  -3  11 12574.6 361.007  17
   1   3  11 12614.9 418.337  17
   1   3  12 3690.67 226.786  17
   1   3  12 3834.60 207.391  16
   1  -3  12 3641.08 194.884  17
   1   3  13 49.4541 35.5977  16
   1  -3  13 142.577 50.7288  17
   1   3  14 721.586 82.5278  16
   1  -3  14 657.276 79.5239  17
   1   3  15 71.2155 30.7631  16
   1  -3  15 71.6010 32.8369  17
   1  -3  16 68.5495 29.5526  17
   1   3  16 17.7157 17.2714  16
  -1   4  15 1683.80 79.5351  16
  -1  -4  15 1796.85 94.7511  17
  -1  -4  14-19.6287 27.5825  17
  -1   4  14-31.9232 25.2209  16
  -1  -4  13 164.767 36.5076  17
  -1   4  13 256.968 46.7072  16
  -1   4  12 921.018 90.1622  16
  -1  -4  12 808.768 89.0958  17
   1   4 -12 800.921 96.3196  10
  -1  -4  11 5997.85 243.961  17
  -1   4  11 5735.73 229.915  16
   1   4 -11 5955.92 277.562  10
  -1  -4  10 10296.1 289.895   7
  -1   4  10 9335.61 304.427  16
   1   4 -10 9510.07 368.104  10
  -1  -4  10 9103.09 308.179  17
  -1  -4  10 9979.37 280.665  12
  -1  -4   9 7954.67 255.064  12
  -1  -4   9 7684.49 257.857   7
   1   4  -9 7527.43 334.125  10
  -1   4   9 7961.04 284.666  16
  -1   4   9 8129.05 295.715  11
  -1  -4   9 7745.09 284.639  17
  -1  -4   8 22958.2 429.900  12
   1   4  -8 22151.3 577.504  10
  -1  -4   8 22757.2 448.424   7
  -1   4   8 22387.2 477.661  16
   1   4  -7 1478.59 150.745  10
  -1  -4   7 1602.79 115.874  12
  -1  -4   7 1488.73 116.156   7
  -1  -4   6 3564.91 181.207   7
   1   4  -6 3503.22 222.771  10
  -1  -4   5 92.0757 32.1554   7
   1   4  -5 131.501 40.0788  10
   1   4  -4 1673.13 485.048  22
  -1  -4   4 1533.17 415.319   1
   1   4  -3 397.872 233.988  22
  -1  -4   3 294.770 189.048   1
   1   4  -2 2320.95 517.757  22
  -1  -4   2 2505.64 481.412   1
  -1  -4   1 338.403 186.883   1
   1   4  -1 38.1593 154.023  22
  -1   4   1 202.716 152.561  22
   1   4   0 1342.40 399.700  22
   1  -4   0 1707.79 414.504   1
  -1   4   0 1588.31 468.590  22
  -1   4  -1 1239.45 443.789  22
   1  -4   1 1341.76 370.919   1
   1  -4   2 18592.6 1404.10   1
  -1   4  -2 19666.4 1694.78  22
   1  -4   3 7029.84 891.526   1
  -1   4  -3 7018.03 1036.76  22
   1  -4   4 4956.06 208.724   7
  -1   4  -4 5281.15 260.269  10
  -1   4  -5 20050.5 514.207  10
   1  -4   5 20141.0 422.176   7
   1   4   6 14832.8 415.367  16
   1  -4   6 15421.3 374.150   7
  -1   4  -6 14954.2 451.776  10
   1  -4   7 71404.9 810.306   7
  -1   4  -7 70356.3 978.018  10
   1   4   7 70503.0 923.643  16
   1  -4   8 2929.41 167.157   7
   1   4   8 2842.94 186.557  16
  -1   4  -8 2642.32 189.174  10
   1  -4   9 456.896 68.8179   7
   1   4   9 496.753 81.1927  16
   1  -4   9 476.129 75.3619  17
  -1   4  -9 434.773 80.2279  10
   1  -4  10 130.009 42.4507  17
  -1   4 -10 131.434 49.3776  10
   1   4  10 62.5347 32.7220  16
   1  -4  11 2164.71 146.400  17
   1   4  11 2175.01 148.986  16
   1  -4  12 1171.33 103.043  17
   1   4  12 1019.14 98.6096  16
   1  -4  13 277.275 52.2664  17
   1  -4  13 225.424 42.6882  18
   1   4  13 249.052 48.7643  16
   1  -4  14 181.954 39.3487  17
   1   4  14 240.782 40.5870  16
  -1  -5  12 76.8554 28.0844  17
   1   5 -12 163.912 39.5804  10
  -1  -5  11 448.193 59.6804  17
   1   5 -11 505.406 73.8303  10
  -1  -5  10 132.072 42.2054  17
   1   5 -10 108.262 46.3855  10
  -1  -5   9 895.855 84.8293   7
  -1  -5   9 944.416 95.0955  17
   1   5  -9 775.340 101.269  10
  -1  -5   8 192.942 41.3295  12
   1   5  -8 196.844 66.6752  10
  -1  -5   8 160.064 39.7020   7
  -1  -5   7 200.337 45.4900  12
  -1  -5   7 190.882 47.4384   7
   1   5  -7 182.680 64.7903  10
   1   5  -6 11426.0 410.249  10
  -1  -5   6 11398.3 330.060   7
   1   5  -5 660.796 108.497  10
  -1  -5   5 603.533 80.8925   7
   1   5  -4 2054.29 174.962  10
  -1  -5   4 2094.42 149.042   7
  -1   5   4 2136.05 149.296  10
   1   5  -3 8536.75 349.560  10
  -1   5   3 9352.53 320.410  10
  -1  -5   3 9017.83 308.513   7
  -1  -5   2 14834.2 399.543   7
   1  -5  -2 15125.1 376.807   7
  -1   5   2 14307.8 409.188  10
   1   5  -2 14298.8 439.426  10
  -1  -5   1 3258.36 188.967   7
   1  -5  -1 3442.11 182.489   7
   1   5  -1 3407.88 212.942  10
  -1   5   1 3497.53 209.234  10
  -1  -5   0-5.11294 38.4936   7
   1   5   0-30.0565 47.2216  10
   1  -5   0-38.0871 41.2154   7
  -1   5   0 67.5677 41.1119  10
  -1  -5  -1 10711.2 341.550   7
  -1   5  -1 11520.3 394.427  10
   1  -5   1 10845.5 309.828  13
   1   5   1 11040.9 356.945  10
   1  -5   1 11149.7 334.364   7
   1  -5   2 27389.2 483.969  13
  -1  -5  -2 27901.9 545.095   7
  -1   5  -2 28562.9 623.026  10
   1  -5   2 28203.9 527.059   7
  -1  -5  -3 26003.6 523.295   7
   1  -5   3 25880.6 508.964   7
  -1   5  -3 25558.3 597.815  10
   1  -5   4 842.708 95.3424   7
  -1  -5  -4 909.414 99.1988   7
  -1   5  -4 874.950 114.838  10
  -1   5  -5 1715.20 157.767  10
   1  -5   5 1581.14 125.327   7
   1  -5   6 1644.72 126.867   7
  -1   5  -6 1534.98 150.299  10
   1  -5   7 665.954 80.5404   7
  -1   5  -7 675.468 100.399  10
   1  -5   8 274.277 53.3447   7
   1  -5   8 250.753 53.9983  17
  -1   5  -8 191.191 53.7555  10
  -1   5  -9 11.2515 31.2978  10
   1   5   9 41.2924 25.2843  16
   1  -5   9 46.2541 33.2841  17
   1   5  10 425.599 56.0501  16
  -1   5 -10 379.176 62.1493  10
   1  -5  10 369.584 57.2264  17
   1   5  11 628.748 61.9607  16
   1  -5  11 671.445 70.2299  17
   1  -5  12 1001.13 72.0015  18
   1  -5  12 1010.91 77.8500  17
   1   5  12 902.035 63.6315  16
  -1  -6   9 12.1215 17.3062  17
   1   6  -9 10.0147 20.1933  10
   1   6  -8 770.444 79.2834  10
  -1  -6   8 728.441 68.0338  17
   1   6  -7 145.381 43.2926  10
  -1  -6   7 196.196 45.6956  17
  -1  -6   7 113.635 31.0763   7
  -1  -6   6 7851.14 204.575  12
  -1  -6   6 8078.98 233.371   7
   1   6  -6 7915.44 275.556  10
  -1  -6   5 730.621 76.5698   7
  -1  -6   5 584.420 62.6955  12
   1   6  -5 650.791 85.7528  10
   1   6  -4 267.720 60.2234  10
  -1  -6   4 222.582 50.0893   7
  -1  -6   3 4589.70 195.791   7
  -1   6   3 4286.98 186.437  10
   1   6  -3 4488.26 220.041  10
  -1   6   2 6674.77 244.904  10
   1   6  -2 6296.60 256.578  10
  -1  -6   2 6444.71 234.805   7
   1  -6  -2 6514.16 225.521  13
   1  -6  -1 13792.4 319.652   7
  -1  -6   1 14289.1 351.197   7
  -1   6   1 13753.9 365.709  10
   1   6  -1 13088.7 361.767  10
   1  -6  -1 13130.0 317.334  13
   1  -6   0 944.184 87.4141   7
  -1   6   0 889.120 100.677  10
  -1  -6   0 955.635 93.8618   7
   1  -6   0 964.424 87.5199  13
   1   6   0 795.613 90.0401  10
   1  -6   1 460.324 57.6443  13
   1  -6   1 510.151 67.6391   7
  -1  -6  -1 539.519 71.9195   7
  -1   6  -1 566.506 82.1140  10
  -1  -6  -2 1254.24 103.283   7
  -1   6  -2 1450.30 127.950  10
   1  -6   2 1207.31 98.9849   7
  -1   6  -3 45.1635 42.8639  10
  -1  -6  -3 38.1086 25.9500   7
   1  -6   3 19.3772 24.5748   7
   1  -6   4-14.6044 31.6369   7
  -1   6  -4 25.8072 31.9169  10
  -1   6  -5 543.154 76.5005  10
   1  -6   5 502.203 62.0849   7
   1  -6   6 363.112 51.2633   7
  -1   6  -6 275.614 54.0487  10
   1  -6   7 770.868 71.3206  17
  -1   6  -7 760.044 81.5742  10
   1  -6   8 72.5159 28.0271  17
  -1   6  -8 94.8925 30.0509  10
  -2   0  18 521.337 58.0959  17
  -2   0  17-26.0229 27.1180  17
  -2   0  16 493.095 73.0829  17
  -2   0  15 64.0169 41.3555  12
  -2   0  15-3.26862 29.2774  17
  -2   0  14 361.009 67.5640  17
  -2   0  14 434.334 71.4207  12
  -2   0  13 7.76721 36.8631  17
  -2   0  13 26.2869 20.4263  16
  -2   0  13-1.80940 31.8748  12
  -2   0  12 9091.70 254.804  16
  -2   0  12 9222.29 296.167  17
  -2   0  11 167.810 127.339   3
  -2   0  11-508.874 244.117   4
  -2   0  10 17936.4 1331.61   4
  -2   0  10 19154.9 1159.96   3
  -2   0   9-322.784 147.477   2
  -2   0   9-189.187 117.412   3
  -2   0   8 39672.6 1701.02   4
  -2   0   8 40806.1 1427.15   3
  -2   0   8 40168.9 1395.36   2
  -2   0   7-33.9255 70.1932   2
  -2   0   7 79.1386 72.5661   3
   2   0  -6 31591.2 912.987  22
  -2   0   6 29381.2 1008.44   3
  -2   0   6 30320.3 990.535   2
  -2   0   5 13.4735 46.6406   3
   2   0  -5 46.1372 61.9523  22
  -2   0   5 1.81411 47.6619   2
  -2   0   5-10.3345 76.6786   4
   2   0  -4 400564. 2968.53  22
  -2   0   4 391319. 2742.11   2
  -2   0   4 390381. 3414.78  21
  -2   0   3-11.1634 64.0759  21
  -2   0   3 3.10465 39.3989   2
   2   0  -3-15.6148 33.5394  22
  -2   0   2 16423.4 586.822  21
   2   0  -2 16293.8 544.972  22
   2   0  -1-12.3841 40.5087  22
  -2   0   1 80.3403 50.7609  21
   2   0   0 26568.3 662.310  22
   2   0   1-7.19499 37.9078  22
   2   0   1 9.33619 32.5333   3
   2   0   2 293545. 2430.30  22
   2   0   2 288629. 2742.12  20
   2   0   2 295373. 2215.50   3
   2   0   3 41.0125 64.0498  22
   2   0   3 92.0639 87.6155  20
   2   0   3-9.14213 38.0499   3
   2   0   4 18113.4 722.365   3
   2   0   4 17013.5 818.441  20
   2   0   4 17698.8 683.829  22
   2   0   5-13.1099 90.5176  19
   2   0   5 19.0332 47.5011  22
   2   0   5 6.16438 28.0706   1
   2   0   5 14.8071 58.9684   3
   2   0   6-5.84099 73.9495  19
   2   0   6 29.9798 65.0356   3
   2   0   7 24.9155 110.816  19
   2   0   7-16.8790 54.3445   3
   2   0   8 1686.09 329.956   3
   2   0   8 1465.96 346.322  19
   2   0   9 124.457 153.342   3
   2   0  10 15164.9 1126.52   3
   2   0  11-27.4045 26.2323  17
   2   0  12 6544.58 281.753   8
   2   0  12 6567.03 258.799  17
   2   0  13 79.0478 45.1113  17
   2   0  13-6.58661 43.7725   8
   2   0  14 17770.7 473.813   8
   2   0  14 18917.8 456.592  17
   2   0  15-10.6435 34.9409  17
   2   0  15 6.16328 34.9579   8
   2   0  16 1297.96 115.044   8
   2   0  16 1448.98 119.084  17
   2   0  17-40.7502 32.7894  17
   2   0  18 5.38410 30.8775  17
  -2  -1  18 904.699 72.5748  17
  -2  -1  17 309.515 53.2788  17
  -2   1  17 199.002 43.4668  17
  -2   1  16 236.128 51.5285  11
  -2  -1  16 265.447 52.2561  12
  -2   1  16 268.875 60.4421  17
  -2  -1  16 215.361 47.6387  17
  -2   1  15 577.959 87.0939  17
  -2   1  15 642.843 85.0158  11
  -2  -1  15 570.181 79.2332  17
  -2   1  15 467.235 58.9297  16
  -2  -1  15 796.968 88.9858  12
  -2   1  14 3445.46 198.051  11
  -2  -1  14 3307.97 185.489  17
  -2   1  14 3511.98 195.591  12
  -2   1  14 3370.81 196.549  17
  -2  -1  14 3424.22 185.405  12
  -2   1  14 2925.12 154.890  16
  -2  -1  13 631.673 84.2456  17
  -2   1  13 536.804 69.4006  16
  -2   1  13 610.600 86.8024  17
  -2   1  13 649.539 90.2519  11
  -2   1  13 665.774 89.0663  12
  -2  -1  13 665.656 81.5556  12
  -2   1  12 50.0320 29.0319  11
  -2   1  12 72.5684 38.6629  16
  -2   1  12 44.6546 37.1700  17
  -2  -1  12 118.451 41.1756  12
  -2  -1  12 58.1933 39.8518  17
  -2   1  12 63.6734 41.0548  12
  -2   1  11 522.701 231.161   3
  -2   1  11 343.727 188.695   2
  -2   1  10 399.877 185.134   2
  -2  -1  10 22.7420 120.649   3
  -2   1  10 134.034 140.921   3
  -2  -1  10 18.2540 97.3268   4
  -2   1  10-31.2261 163.724   4
  -2   1   9-100.639 141.690   2
  -2   1   9 104.189 100.857   4
  -2  -1   9 69.2877 102.044   3
  -2   1   9 129.579 136.220   3
  -2  -1   9 19.3912 117.042   4
  -2  -1   9 50.3229 69.1371   1
  -2   1   8 77377.7 2207.65   2
  -2  -1   8 77418.9 2266.32   4
  -2  -1   8 80833.3 2003.45   1
  -2   1   8 76052.2 2037.46   3
  -2   1   8 76309.7 2481.67   4
  -2  -1   7 5183.57 538.938   4
  -2   1   7 4969.82 526.421   2
  -2   1   7 5639.89 507.331   3
  -2  -1   7 5452.13 494.844   1
  -2   1   7 5022.42 589.741   4
   2   1  -7 4058.25 454.358  22
  -2  -1   6 22291.7 941.606  21
  -2  -1   6 23615.5 978.803   1
  -2   1   6 21637.6 906.913   3
  -2   1   6 22706.6 1026.91   2
  -2  -1   6 23420.2 1040.20   4
   2   1  -6 23619.0 1076.28  22
  -2  -1   6 23228.7 872.708  19
  -2   1   6 23230.4 1165.39   4
  -2  -1   5 103761. 1921.98  21
  -2  -1   5 100067. 1919.30   1
  -2   1   5 95633.3 1696.50   3
  -2  -1   5 107990. 1619.31  19
   2  -1  -5 102376. 1532.45  22
   2   1  -5 100847. 2143.10  22
  -2  -1   5 102235. 1952.32   4
  -2   1   5 99564.2 2195.80   4
  -2  -1   4 159664. 2262.37   1
  -2  -1   4 161812. 2314.84  21
   2  -1  -4 166160. 2004.14  22
   2   1  -4 164055. 2582.01  22
  -2  -1   4 162458. 2173.52   4
  -2   1   4 165002. 1946.91   3
  -2   1   3 214484. 1950.74   3
   2  -1  -3 219317. 2358.75  22
  -2  -1   3 212252. 2455.46   1
  -2  -1   3 221157. 1472.54  19
  -2  -1   3 209981. 2550.76  21
   2   1  -3 216528. 2829.79  22
   2  -1  -2 40245.2 1041.15  22
  -2  -1   2 40468.6 988.707   1
   2   1  -2 39692.1 1148.95  22
  -2  -1   1 46367.4 981.286   1
   2  -1  -1 48051.3 1179.52  22
   2   1  -1 47217.5 1167.74  22
   2   1   0 91.8620 65.6080  22
   2   1   0 105.911 45.6304   2
   2  -1   0 69.2943 68.1985  22
  -2  -1   0 91.7418 54.0665   1
  -2  -1  -1 148.456 50.9060   1
   2   1   1 222.416 81.2697  22
   2  -1   1 51.2997 61.4183  22
   2   1   2 2083.06 279.573  20
   2  -1   2 2228.90 181.186  20
   2   1   2 2027.73 190.976  22
   2  -1   2 1946.98 276.970  22
   2   1   2 1899.65 213.689   2
   2   1   3 1448.00 259.900  20
   2   1   3 1370.24 145.722  22
   2   1   3 1301.19 200.535   2
   2  -1   3 1443.41 257.719  22
   2  -1   4 3824.52 425.190  22
   2   1   4 3888.23 224.476  22
   2   1   4 4147.08 407.129   3
   2   1   4 4342.81 475.568  20
   2  -1   4 3993.70 329.640   3
   2  -1   5 789.079 166.706   3
   2   1   5 714.337 200.578   3
   2  -1   5 779.912 188.048   1
   2   1   5 714.346 216.555  20
   2  -1   5 689.383 207.899  22
   2  -1   6 54186.0 1554.97   1
   2  -1   6 55306.5 1499.33   3
   2   1   6 55382.4 1731.70   2
   2   1   6 57404.5 1765.19   3
   2  -1   6 58088.3 1822.39  22
   2  -1   7 6138.65 550.751   3
   2   1   7 5264.93 579.734   2
   2  -1   7 5435.75 596.584  19
   2   1   7 5958.04 610.198   3
   2  -1   7 5161.36 483.378   1
   2   1   8 1194.74 301.388   2
   2  -1   8 1261.01 303.631  19
   2   1   8 1640.67 347.593   3
   2  -1   8 1576.82 304.832   3
   2  -1   9 13608.8 964.138   3
   2  -1   9 13458.1 1105.92  19
   2   1   9 12928.7 1053.36   2
   2   1   9 14123.0 1087.88   3
   2  -1  10 40358.6 2091.81  19
   2  -1  10 40825.4 1812.62   3
   2   1  10 38931.5 1954.93   2
   2   1  10 40641.2 1979.42   3
   2  -1  11 13249.2 370.897   8
   2  -1  11 14192.0 362.128  17
   2   1  11 13733.5 403.853   8
   2   1  11 14380.7 381.687  11
   2   1  11 13473.8 376.035  17
   2   1  11 13768.1 369.739  16
   2   1  12 103.995 47.7657   8
   2   1  12 221.587 57.5694  17
   2   1  12 195.830 49.3453  16
   2  -1  12 236.043 56.5446   8
   2  -1  12 189.804 46.2647  17
   2  -1  13 448.691 78.1684   8
   2   1  13 451.527 80.9720   8
   2   1  13 401.729 73.1589  17
   2  -1  13 352.463 65.4232  17
   2   1  14 99.4975 54.3121   8
   2  -1  14 122.751 49.9479  17
   2  -1  14 226.990 62.3955   8
   2   1  14 81.7159 34.0542  17
   2   1  15 1322.49 131.543   8
   2   1  15 1452.75 129.166  17
   2  -1  15 1379.92 120.481  17
   2  -1  16 93.4726 37.2849  17
   2   1  16 198.055 57.1813  17
   2  -1  17 778.259 77.1925  17
   2   1  17 836.844 81.2924  17
  -2  -2  17 143.335 34.9505  17
  -2   2  17 341.076 62.0456  17
  -2   2  16 420.426 72.4514  17
  -2  -2  16 409.085 55.3455  12
  -2   2  16 374.323 47.7170  16
  -2  -2  16 374.965 55.1790  17
  -2   2  15 461.266 62.2707  16
  -2  -2  15 508.175 67.5169  12
  -2   2  15 522.675 78.0252  11
  -2   2  15 582.828 82.7825  17
  -2  -2  15 493.641 69.4302  17
  -2  -2  14 104.423 33.9876  12
  -2  -2  14 100.568 37.8937  17
  -2   2  14 143.057 47.5922  17
  -2   2  14 151.112 50.2781  11
  -2   2  14 104.749 37.0208  16
  -2   2  13-24.8956 58.1002  17
  -2  -2  13 3.53258 27.1999  12
  -2  -2  13-3.27123 44.7125  17
  -2   2  13 15.8816 32.1749  11
  -2   2  13 53.2783 36.0284  16
  -2  -2  12 6479.97 241.671  12
  -2  -2  12 6791.20 331.798  15
  -2   2  12 6396.83 250.441  16
  -2   2  12 6583.94 283.111  17
  -2   2  12 6805.99 287.048  11
  -2  -2  12 6321.78 253.518  17
  -2  -2  11 8899.24 290.111  17
  -2   2  11 9000.67 326.907  17
  -2  -2  11 9148.56 382.820  15
  -2   2  11 9011.36 322.252  11
  -2   2  11 8519.63 289.297  16
  -2  -2  11 8744.81 274.584  12
  -2  -2  10 6359.95 720.441   1
  -2   2  10 5304.07 777.185   4
  -2  -2   9-59.8780 89.9114   1
  -2   2   9-75.5111 106.082   4
   2   2  -8 4780.27 654.679  22
  -2   2   8 3709.31 578.355   4
  -2  -2   8 4386.13 555.496   1
   2   2  -7 7712.02 812.897  22
  -2  -2   7 6778.39 658.423   1
  -2   2   7 7407.03 763.831   4
  -2  -2   6 729.654 186.518  21
   2   2  -6 529.730 188.680  22
  -2   2   6 721.278 227.472   4
  -2  -2   6 702.395 234.982   1
   2   2  -5 66201.2 2221.94  22
  -2  -2   5 70289.1 1755.21  21
  -2  -2   5 65676.1 1892.90   1
  -2   2   5 68727.2 1979.07   4
   2   2  -4 104451. 2663.81  22
  -2  -2   4 106887. 2168.77  21
  -2   2   4 105033. 2251.03   4
  -2  -2   4 105452. 2309.93   1
  -2  -2   3 5002.19 485.548   1
   2   2  -3 5484.61 590.192  22
   2  -2  -3 5295.08 491.707  22
   2  -2  -2 14657.7 840.279  22
   2   2  -2 15580.6 947.566  22
  -2  -2   2 15043.8 791.213   1
   2  -2  -1 72792.4 1948.20  22
   2   2  -1 70441.9 1911.49  22
  -2  -2   1 73355.6 1653.05   1
   2   2   0 207469. 3083.05  22
  -2  -2   0 212156. 2620.44   1
   2  -2   0 213082. 3437.38  22
   2   2   1 95845.8 1960.40  22
   2   2   1 100140. 2086.31  20
   2  -2   1 96118.0 2405.08  22
  -2  -2  -1 95053.7 1606.17   1
   2   2   2 3184.63 331.310  22
   2  -2   2 2655.40 413.381  22
   2   2   2 3314.10 403.317  20
  -2  -2  -2 3116.10 261.722   1
   2  -2   3 14101.0 997.590  22
   2   2   3 14171.4 880.920  20
   2   2   3 13755.3 629.713  22
   2   2   3 13263.2 768.513   2
   2   2   4 9453.46 770.901  20
   2  -2   4 9713.44 776.350   1
   2  -2   4 10577.1 908.137  22
   2   2   4 9840.09 717.232   2
   2  -2   5 76601.8 2261.47   1
   2   2   5 75792.4 2320.31  20
   2  -2   5 74525.9 2492.75  22
   2   2   5 74417.1 2127.73   2
   2   2   6 48913.8 1860.64   2
   2  -2   6 48130.0 1853.41   1
  -2   2  -6 49518.3 2230.53  22
  -2   2  -7 10551.7 1071.99  22
   2  -2   7 10247.3 753.936   3
   2  -2   7 11053.2 899.770   1
   2   2   7 9912.13 892.764   2
   2  -2   8 7279.96 682.749   3
   2  -2   8 7017.98 735.468   1
   2   2   8 6830.08 799.500   2
   2   2   9 1656.75 421.628   2
   2  -2   9 1923.59 384.165   3
   2  -2   9 1072.39 323.952  19
   2  -2  10 478.850 68.3190  17
   2   2  10 433.833 72.6299   8
   2   2  10 474.091 79.4072  16
   2   2  10 501.814 81.4879  17
   2   2  10 561.537 80.9673  11
   2   2  11-53.1245 48.5773  17
   2   2  11 34.0874 36.3910  16
   2   2  11-17.9724 33.2852   8
   2  -2  11 26.8870 26.1630  17
   2  -2  12 9.59251 28.2889  17
   2  -2  12 5.18761 25.6228  18
   2   2  12 9.10309 41.0332  17
   2   2  12 54.7983 46.1042   8
   2   2  12-46.2010 43.2421  16
   2   2  13 723.353 104.826   8
   2   2  13 732.814 89.0476  16
   2   2  13 709.738 97.2071  17
   2  -2  13 836.169 97.1553  17
   2   2  14 154.486 42.0416  17
   2  -2  14 130.670 41.0948  17
   2   2  14 116.375 39.6031  16
   2   2  14 217.988 69.9377   8
   2   2  15 16.9945 41.9692  17
   2  -2  15 102.807 38.5256  17
   2   2  15 95.4748 33.1687  16
   2  -2  16 19.9372 25.3019  17
   2   2  16 82.3466 47.4559  17
   2  -2  17 193.834 36.1426  17
   2   2  17 292.652 59.6030  17
  -2  -3  16 2881.97 130.074  17
  -2   3  16 2561.02 104.200  16
  -2  -3  15 2610.99 127.573  12
  -2  -3  15 2639.03 138.729  17
  -2   3  15 2474.81 122.303  16
  -2  -3  14 737.986 76.8997  12
  -2  -3  14 645.975 77.7138  17
  -2   3  14 803.159 96.5068  11
  -2   3  14 610.818 65.3261  16
  -2  -3  13 187.351 49.9300  17
  -2   3  13 126.215 47.7852  11
  -2  -3  13 128.605 43.6521  12
  -2   3  13 122.623 38.9912  16
  -2  -3  12 157.874 44.9013  12
  -2  -3  12 66.2589 39.9592  17
  -2   3  12 27.8755 32.5134  11
  -2   3  12 83.4235 37.6147  16
  -2   3  11 579.904 103.586  17
  -2   3  11 455.838 70.8936  16
  -2  -3  11 396.066 63.9216  12
  -2   3  11 423.408 72.2488  11
  -2  -3  11 513.333 80.2854  17
  -2   3  10 3016.40 191.154  11
  -2   3  10 2881.23 200.009  17
  -2  -3  10 2967.92 172.013  17
  -2   3  10 2903.47 176.192  16
  -2  -3  10 3070.09 162.884  12
  -2  -3   9 4159.13 182.576  12
  -2   3   9 3938.38 199.353  16
  -2   3   9 4241.37 230.022  17
  -2  -3   9 3972.13 193.901  17
  -2   3   9 4185.40 215.533  11
   2   3  -8 10744.9 1170.52  22
  -2  -3   8 10610.6 990.801   1
   2   3  -7 86.5124 175.812  22
  -2  -3   7-163.480 137.097   1
   2   3  -6 4058.65 689.326  22
  -2  -3   6 3644.76 557.631   1
  -2  -3   5 6627.44 723.174   1
   2   3  -5 6643.98 842.478  22
   2   3  -4-570.560 248.690  22
  -2  -3   4-147.026 119.689   1
  -2  -3   3 2049.19 387.380   1
   2   3  -3 1643.71 423.332  22
   2   3  -2 5700.65 717.939  22
   2  -3  -2 5228.51 645.118  22
  -2  -3   2 5303.28 581.021   1
   2  -3  -1 674.395 254.846  22
   2   3  -1 439.191 227.536  22
  -2  -3   1 372.863 173.127   1
  -2  -3   0 88648.1 2139.31   1
   2  -3   0 84690.2 2730.94  22
   2   3   0 88868.2 2539.95  22
   2   3   1 4242.91 528.439  22
   2  -3   1 3892.80 604.989  22
   2  -3   2 919.897 281.550   1
   2  -3   3 60340.4 2288.20   1
  -2   3  -3 67353.0 2864.04  22
   2  -3   4 25273.0 1523.62   1
  -2   3  -4 26477.4 1853.04  22
  -2   3  -5 36147.6 2230.12  22
   2  -3   5 32356.9 1770.76   1
   2  -3   6 63.9704 94.5784   1
  -2   3  -6 86.3272 236.239  22
  -2   3  -7 1399.94 467.180  22
   2  -3   7 1921.07 449.030   1
   2   3   8 769.936 96.5045   8
   2   3   8 536.902 82.9178  16
   2   3   8 697.137 98.6473  17
  -2   3  -8 393.815 293.012  22
   2  -3   8 564.278 70.2967   7
   2  -3   8 533.560 75.6592  17
   2   3   9 547.462 98.1923  17
   2  -3   9 521.394 74.8090  17
   2   3   9 654.410 94.8656  16
   2   3  10 1412.59 149.634  17
   2  -3  10 1204.00 110.536  17
   2   3  10 1291.45 128.574  16
   2   3  11 1466.24 134.029  16
   2   3  11 1451.26 149.662  17
   2  -3  11 1322.76 117.109  17
   2  -3  12 10.0679 29.2827  17
   2   3  12 124.154 70.3001  17
   2  -3  13 199.182 50.7688  18
   2   3  13 129.083 32.0662  16
   2   3  14 195.569 45.2725  16
   2  -3  14 279.476 57.0655  17
   2  -3  15 15.0303 21.6367  17
   2   3  15 8.89375 21.4685  16
   2   3  16 13.5886 14.9385  16
   2  -3  16 120.924 27.2111  17
  -2   4  14 160.109 32.1429  16
  -2  -4  14 257.830 44.6586  17
  -2  -4  13-9.07615 21.4770  12
   2   4 -13-19.0203 33.2145  10
  -2  -4  13-0.54544 24.1618  17
  -2   4  13-41.3817 30.0575  16
   2   4 -12 332.844 73.1357  10
  -2  -4  12 430.024 65.9251  17
  -2  -4  12 272.377 48.8933  12
  -2   4  12 292.760 51.0793  16
  -2  -4  11 29.3792 30.7854  12
  -2   4  11 26.5307 33.1422  11
  -2  -4  11 6.36875 30.3296  17
  -2   4  11 22.9015 23.5588  16
   2   4 -11-0.16016 36.3602  10
  -2   4  10 654.821 86.3009  11
  -2   4  10 686.725 82.4749  16
   2   4 -10 509.357 88.6820  10
  -2  -4  10 573.152 73.7383  12
  -2  -4  10 613.690 83.1105  17
   2   4  -9 1131.76 134.156  10
  -2  -4   9 1112.12 101.873  12
  -2   4   9 1131.67 101.366  16
  -2  -4   9 1083.72 107.274  17
  -2  -4   9 1117.98 98.3739   7
  -2  -4   8 492.491 68.9903  12
   2   4  -8 388.797 87.5424  10
  -2  -4   8 493.564 66.6974   7
  -2  -4   7 2400.08 147.057   7
  -2  -4   7 2545.82 148.807  12
   2   4  -7 2628.20 198.789  10
  -2  -4   6 1349.44 112.881   7
   2   4  -6 1379.39 146.922  10
  -2  -4   5 49.1341 36.8821   7
  -2   4   5 28.3277 33.7624  10
   2   4  -5-1.64685 36.0667  10
  -2  -4   4 14412.3 367.959   7
   2   4  -4 14860.1 441.872  10
  -2  -4   3 8387.81 880.099   1
   2   4  -3 8855.26 1069.68  22
   2   4  -2 4561.09 747.713  22
  -2  -4   2 4443.43 610.668   1
  -2   4   1 1482.83 462.266  22
   2   4  -1 1102.75 332.346  22
   2  -4  -1 896.790 305.352   1
   2   4   0 616.857 246.401  22
  -2   4   0 957.669 386.808  22
   2  -4   0 591.686 270.996   1
   2  -4   1 468.679 226.858   1
  -2   4  -1-112.071 131.557  22
  -2   4  -2 1441.86 499.219  22
   2  -4   2 728.136 284.591   1
  -2   4  -3 12437.1 1429.65  22
   2  -4   3 12733.5 1232.66   1
  -2   4  -4 277.330 67.6375  10
  -2  -4  -4 239.696 53.7754   7
   2  -4   4 286.755 56.6401   7
   2  -4   5 2138.26 141.440   7
  -2   4  -5 2143.27 167.735  10
  -2  -4  -5 2254.70 152.035   7
   2   4   5 2294.90 169.768  16
  -2   4  -6 7274.06 308.758  10
   2  -4   6 7497.79 262.596   7
  -2  -4  -6 7063.23 269.373   7
   2   4   6 6741.09 295.703  16
   2  -4   7 9566.12 299.063   7
   2   4   7 9086.63 344.367  16
  -2   4  -7 9647.56 353.771  10
   2  -4   8 5523.42 229.300   7
   2   4   8 5231.14 257.341  16
  -2   4  -8 5411.13 262.936  10
   2   4   9 6082.51 276.036  16
   2  -4   9 6379.81 252.007  17
   2  -4  10 3250.09 178.768  17
   2   4  10 3199.64 192.381  16
   2  -4  11 352.694 61.7712  17
   2   4  11 254.046 54.3798  16
   2  -4  12 1148.19 99.5258  17
   2   4  12 1016.17 95.0248  16
   2  -4  13-10.6156 19.3110  18
   2  -4  13 18.8946 26.7022  17
   2   4  13 29.7702 24.0378  16
   2  -4  14 59.8099 26.4906  17
   2   4  14 79.0004 26.8735  16
  -2  -5  12 12.6158 24.4101  17
   2   5 -12 7.57373 21.2892  10
   2   5 -11 20.5728 32.7601  10
  -2  -5  11 36.4198 19.0441  12
  -2  -5  11 56.0445 25.2805  17
  -2  -5  10 1890.65 124.077  17
  -2  -5  10 1987.12 111.481  12
   2   5 -10 1996.80 152.549  10
   2   5  -9 180.888 55.3298  10
  -2  -5   9 137.489 36.1377   7
  -2  -5   9 153.635 44.5086  17
  -2  -5   9 138.663 32.5122  12
  -2  -5   8 1365.82 107.187   7
  -2  -5   8 1349.62 104.098  12
   2   5  -8 1201.77 130.703  10
  -2  -5   7 1512.66 114.249  12
   2   5  -7 1705.81 159.847  10
  -2  -5   7 1577.33 121.036   7
   2   5  -6 321.403 78.3573  10
  -2  -5   6 301.840 58.6096   7
   2   5  -5 43.0298 47.9433  10
  -2  -5   5 14.9634 26.5228   7
  -2   5   5 12.0088 25.8147  10
  -2  -5   4 711.314 88.5019   7
   2   5  -4 617.162 98.2878  10
  -2   5   4 721.219 92.8775  10
  -2  -5   3 1712.62 138.225   7
   2   5  -3 1394.98 144.205  10
  -2   5   3 1730.91 144.487  10
  -2  -5   2 1299.63 122.417   7
  -2   5   2 1284.17 127.884  10
   2   5  -2 1217.19 131.696  10
  -2   5   1 6224.97 281.193  10
  -2  -5   1 6751.65 273.433   7
   2   5  -1 6376.57 282.625  10
   2   5   0 210.184 43.0007  10
   2  -5   0 232.696 58.6510  13
  -2   5   0 186.934 48.9018  10
  -2  -5   0 144.527 43.4514   7
   2  -5   0 219.579 48.0604   7
   2  -5   1 1230.55 109.270  13
   2  -5   1 1413.67 117.889   7
  -2  -5  -1 1261.70 119.334   7
  -2   5  -1 1498.29 143.897  10
  -2   5  -2 728.981 101.052  10
   2  -5   2 728.049 86.4327   7
   2  -5   2 677.459 81.9196  13
  -2  -5  -2 592.030 82.0298   7
   2  -5   3 331.483 54.8637  13
   2  -5   3 350.739 63.4773   7
  -2   5  -3 526.354 87.0132  10
  -2  -5  -3 424.299 73.0351   7
   2  -5   4 955.128 98.9327   7
  -2  -5  -4 921.289 103.501   7
  -2   5  -4 927.206 115.850  10
  -2   5  -5 568.830 90.9596  10
  -2  -5  -5 611.244 85.4164   7
   2  -5   5 481.416 71.4500   7
   2  -5   6 99.8959 36.7926   7
  -2   5  -6 60.6065 46.8462  10
   2  -5   7 4502.60 200.855   7
  -2   5  -7 4131.43 223.733  10
   2   5   8 963.787 97.3333  16
   2  -5   8 1074.49 98.5351  17
  -2   5  -8 1112.42 113.599  10
  -2   5  -9 1380.53 116.484  10
   2  -5   9 1380.39 106.891  17
   2   5   9 1285.34 103.188  16
   2  -5  10 21.1692 22.9627  17
   2   5  10-30.4174 25.0296  16
   2  -5  11 222.529 40.0663  17
   2   5  11 241.067 39.4595  16
   2  -5  12 1929.56 95.8646  18
   2  -5  12 2000.19 98.7694  17
   2   5  12 1676.81 85.5528  16
   2  -6  -9 380.682 43.9742  13
   2   6  -9 385.116 51.9799  10
  -2  -6   8 54.6751 24.3657  12
   2   6  -8 28.3308 27.4449  10
  -2  -6   8 81.4606 25.4308  17
  -2  -6   7 457.489 49.3283  12
   2   6  -7 450.334 65.9880  10
  -2  -6   7 468.900 56.1842   7
  -2  -6   7 492.694 59.7419  17
  -2  -6   6 6523.37 204.746   7
  -2  -6   6 6142.59 187.532  12
   2   6  -6 5843.74 234.627  10
   2   6  -5 479.211 73.5900  10
  -2  -6   5 480.849 56.1219  12
  -2  -6   5 529.025 65.8668   7
  -2   6   4 449.627 61.4405  10
   2  -6  -4 489.917 64.1947  13
  -2  -6   4 500.667 65.1373   7
   2   6  -4 447.112 73.7185  10
  -2  -6   3 721.656 80.3915   7
   2  -6  -3 669.459 76.6558  13
  -2   6   3 559.346 72.0952  10
   2   6  -3 606.427 81.9711  10
   2  -6  -2 1031.85 93.9074  13
  -2  -6   2 1051.73 97.3986   7
   2   6  -2 943.832 97.1252  10
  -2   6   2 1026.27 98.9425  10
   2  -6  -1 1405.89 106.699  13
  -2   6   1 1481.45 124.177  10
  -2  -6   1 1561.38 118.208   7
   2   6  -1 1282.99 110.734  10
   2  -6   0 25.7049 22.0016   7
  -2   6   0 37.1104 29.2847  10
   2  -6   0 41.7899 31.5975  13
  -2  -6   0 34.9252 33.0765   7
   2  -6   1 12.7547 25.1487  13
  -2  -6  -1 46.3054 34.0386   7
   2  -6   1 3.24870 22.4941   7
  -2   6  -1 54.3561 37.3056  10
  -2   6  -2 4.87273 29.0244  10
   2  -6   2-12.6810 28.0224  13
  -2  -6  -2 68.8755 35.3629   7
   2  -6   2 33.6276 23.0646   7
  -2  -6  -3 253.061 46.7722   7
   2  -6   3 190.604 38.7089   7
  -2   6  -3 208.313 56.0469  10
  -2  -6  -4 243.383 45.7130   7
   2  -6   4 183.879 39.7209   7
  -2   6  -4 270.335 58.4309  10
   2  -6   5 625.688 66.1730   7
  -2   6  -5 654.776 79.8807  10
   2  -6   6-11.8627 21.7104  17
  -2   6  -6 45.3056 32.6791  10
   2  -6   7 24.1657 22.6774  17
  -2   6  -7 1.43491 24.3563  10
   2  -6   8 25.0406 19.7559  17
  -2   6  -8 18.4981 20.3403  10
  -3   0  17-33.0730 30.6382  12
  -3   0  17 42.1716 32.5900  17
  -3   0  16 5055.76 215.687  12
  -3   0  16 5041.89 213.121  17
  -3   0  15-0.72633 29.8639  12
  -3   0  15-29.3022 39.7632  17
  -3   0  14 2781.27 169.253  17
  -3   0  14 2919.41 178.398  12
  -3   0  13 43.6300 26.5782  17
  -3   0  13 38.4375 36.7168  12
  -3   0  12 93525.3 951.120  12
  -3   0  12 94930.2 933.774  17
  -3   0  12 94027.9 966.535  11
  -3   0  11-97.9056 111.158   3
  -3   0  11 39.6202 132.009   4
  -3   0  10 15339.9 1031.60   3
  -3   0  10 16150.5 1285.88   4
  -3   0   9 38.2539 104.111   3
  -3   0   9-33.7002 166.901   4
  -3   0   8 53609.7 1626.15   3
  -3   0   8 49888.0 1973.14   4
  -3   0   7 60.6799 76.3465   3
  -3   0   7 6.78741 62.9725   2
  -3   0   7 80.6288 104.922   4
  -3   0   6 260.261 102.212   3
   3   0  -6 197.345 100.436  22
  -3   0   6 382.799 125.068   2
  -3   0   6 450.506 174.254   4
   3   0  -5 22.8922 61.7445  22
  -3   0   5 29.6158 80.2024  21
   3   0  -4 861.227 177.596  22
  -3   0   4 732.937 176.954  21
  -3   0   3-49.4546 70.8945  21
   3   0  -3-33.8565 48.1837  22
   3   0  -2 637.246 135.969  22
  -3   0   2 617.072 143.421  21
  -3   0   1 4.66281 50.1264  21
   3   0  -1 91.0862 69.9464  22
   3   0   0 5133.29 366.940  22
   3   0   1 35.3360 49.9173  22
   3   0   2 70088.3 1430.23  22
   3   0   2 70864.5 1235.78   3
   3   0   3-39.4876 74.6427  22
   3   0   3-15.7282 61.3962  20
   3   0   3-11.3396 55.3230   3
   3   0   4 6329.54 515.000  19
   3   0   4 6843.12 490.355  22
   3   0   4 6738.60 564.174  20
   3   0   4 7167.04 485.151   3
   3   0   5-30.2161 71.6636  20
   3   0   5-105.569 91.6971   3
   3   0   5 85.6565 64.2737  22
   3   0   5 14.2383 91.1493  19
   3   0   6-51.5192 105.374   3
   3   0   6-2.14811 101.908  19
   3   0   7-29.5218 76.8726   3
   3   0   7-75.2142 130.879  19
   3   0   8 36996.5 1570.45   3
   3   0   8 32176.3 1694.68  19
   3   0   9 70.8367 94.4637   3
   3   0  10 19199.0 1304.06   3
   3   0  11 75.4767 43.5742   8
   3   0  11 19.0978 30.8887  17
   3   0  12 2183.38 167.710   8
   3   0  12 2062.00 146.895  17
   3   0  13-37.3974 40.1176   8
   3   0  13 2.42648 31.3003  17
   3   0  14 14208.2 391.490  17
   3   0  14 14008.0 419.779   8
   3   0  15 55.6670 44.3535   8
   3   0  15 51.2276 39.8465  17
   3   0  16 88.2105 37.3101   8
   3   0  16 66.3372 32.3192  17
   3   0  17-13.7186 25.1318  17
  -3   1  17 1344.47 100.381  17
  -3  -1  17 1413.39 99.8566  12
  -3  -1  17 1369.93 97.4231  17
  -3   1  16 5674.61 227.297  17
  -3  -1  16 5983.99 224.339  12
  -3  -1  16 5510.63 215.308  17
  -3   1  16 5647.08 222.844  11
  -3   1  15 3431.60 191.307  17
  -3  -1  15 3180.70 175.771  12
  -3   1  15 3021.71 138.258  16
  -3   1  15 3302.05 186.374  12
  -3  -1  15 3279.37 174.072  17
  -3   1  15 3315.66 187.244  11
  -3   1  14 1393.60 103.767  16
  -3   1  14 1749.03 141.153  17
  -3  -1  14 1497.99 121.309  17
  -3   1  14 1621.31 137.670  11
  -3  -1  14 1718.97 132.241  12
  -3   1  13 549.920 68.6506  16
  -3   1  13 500.347 78.6676  12
  -3  -1  13 682.188 85.7789  12
  -3  -1  13 743.416 88.4348  17
  -3   1  13 657.094 90.1500  11
  -3   1  13 671.046 87.6886  17
  -3  -1  12 104.284 35.7809  12
  -3  -1  12 120.812 31.1246  17
  -3   1  12 107.398 37.0556  17
  -3   1  12 238.257 59.3303  11
  -3   1  12 176.573 41.9535  16
  -3   1  12 85.8644 41.3671  12
  -3   1  11 1890.94 121.706  16
  -3   1  11 1772.08 136.228  11
  -3  -1  11 1980.37 130.910  12
  -3   1  11 1848.61 135.171  12
  -3  -1  10 17885.5 1148.83   3
  -3  -1  10 18277.5 1309.14   4
  -3   1  10 17294.9 1374.95   4
  -3  -1   9 2789.91 428.480   3
  -3   1   9 2475.45 397.861   3
  -3  -1   9 2345.82 452.100   4
  -3   1   9 2048.20 453.566   4
  -3   1   8 47056.4 1554.89   3
  -3  -1   8 45613.9 1792.34   4
  -3   1   8 43377.0 1929.36   4
  -3  -1   8 46095.4 1607.04   1
   3   1  -7 71438.5 2018.60  22
  -3  -1   7 66722.3 1840.03   1
  -3   1   7 65097.8 2182.10   4
  -3   1   7 67262.2 1680.23   3
  -3  -1   7 65757.6 1992.18   4
  -3  -1   7 67447.2 1906.70  21
   3   1  -6 1770.12 311.618  22
  -3   1   6 1395.63 219.536   3
  -3  -1   6 1619.47 288.323  21
  -3  -1   6 1736.31 281.989   1
  -3  -1   6 1221.07 254.604   4
  -3   1   6 1068.72 260.235   4
  -3  -1   5 27964.9 1121.67  21
  -3   1   5 28359.2 877.576   3
   3   1  -5 28959.7 1194.67  22
  -3  -1   5 27728.6 1057.98   1
  -3  -1   5 27033.3 1064.49   4
   3  -1  -5 29301.2 1002.02  22
   3  -1  -4 9358.70 573.902  22
  -3  -1   4 9493.15 636.919  21
   3   1  -4 9892.80 669.425  22
  -3   1   4 9285.95 432.123   3
  -3  -1   4 9089.07 573.516   1
  -3  -1   3 101081. 2026.46  21
   3   1  -3 106333. 2093.11  22
  -3  -1   3 103584. 1826.50   1
   3  -1  -3 100189. 1894.84  22
  -3   1   3 103854. 1164.03   3
   3  -1  -2 130.193 102.327  22
   3   1  -2-20.2415 86.3120  22
  -3  -1   2 76.1242 53.8082   1
   3  -1  -1 113.075 92.9380  22
   3   1  -1 94.6325 85.9198  22
  -3  -1   1 51.8032 43.8280   1
  -3  -1   0 6623.56 375.469   1
   3  -1   0 6804.92 525.373  22
   3   1   0 6902.84 301.354   2
   3   1   0 6584.14 448.615  22
   3  -1   1 34.8301 28.0339   3
   3   1   1 29.1428 36.4583   2
   3  -1   1 65.7170 80.1554  22
   3   1   1 39.6577 56.5268  22
   3  -1   2 22316.7 728.703  20
   3   1   2 23906.9 783.213  22
   3  -1   2 24822.2 620.603   3
   3  -1   2 22804.4 1044.74  22
   3   1   3 83222.5 2096.29  20
   3  -1   3 85479.1 1561.77  20
   3  -1   3 91084.3 1401.91   3
   3  -1   3 88367.9 2147.23  22
   3   1   3 89712.8 1465.57  22
   3   1   4 1513.41 296.213  20
   3   1   4 1914.46 211.830  22
   3  -1   4 1939.56 237.754   3
   3  -1   4 1586.80 300.170  22
   3  -1   5 21550.5 877.994   3
   3  -1   5 19827.2 1096.05  22
   3   1   5 20848.5 1192.25  20
   3  -1   6 11774.8 717.419   3
   3  -1   6 11086.5 847.653  22
   3  -1   6 10122.3 704.104   1
   3   1   6 12140.7 857.314   3
   3   1   6 9512.10 856.849  20
   3  -1   7 19269.3 1177.83  19
   3   1   7 21340.4 1208.85   2
   3   1   7 21716.0 1222.89   3
   3  -1   7 22584.5 1086.99   3
   3   1   8 402.172 221.799   2
   3  -1   8 788.488 220.612   3
   3   1   8 889.232 275.214   3
   3  -1   8 394.333 195.458  19
   3   1   9 12973.1 1076.71   3
   3  -1   9 12157.8 1112.33  19
   3  -1   9 13158.0 974.372   3
   3   1   9 11755.5 1032.25   2
   3   1  10 2176.55 456.444   2
   3   1  10 2310.78 484.509   3
   3  -1  10 2145.15 511.531  19
   3  -1  10 2573.12 470.482   3
   3  -1  11 5420.90 218.770  18
   3   1  11 5485.34 261.258   8
   3  -1  11 5478.44 246.926   8
   3   1  11 5692.99 252.201  17
   3  -1  11 5640.56 229.945  17
   3   1  12 2071.16 166.357   8
   3  -1  12 1901.09 151.702   8
   3   1  12 2240.90 163.933  17
   3  -1  12 2206.48 149.677  17
   3  -1  12 2155.30 139.961  18
   3   1  13 579.345 92.4296   8
   3   1  13 621.909 93.4385  17
   3  -1  13 656.565 86.1937  17
   3  -1  13 656.779 90.4254   8
   3  -1  14 138.063 49.7341   8
   3   1  14 107.046 47.6286   8
   3   1  14 67.1629 32.6116  17
   3  -1  14 126.376 40.4375  17
   3   1  15 108.616 42.4583   8
   3  -1  15 124.144 45.9842   8
   3   1  15 153.654 56.0066  17
   3  -1  15 80.0894 35.7574  17
   3   1  16-12.9080 28.3774   8
   3  -1  16-13.5569 26.5391  17
   3   1  17-17.2681 34.6907  17
   3  -1  17 10.3691 20.3480  17
  -3  -2  17 36.1594 25.8042  12
  -3  -2  17 2.30826 18.4859  17
  -3  -2  16 381.915 55.4730  12
  -3  -2  16 376.512 57.6408  17
  -3   2  16 420.489 69.2726  17
  -3   2  16 396.468 64.2026  11
  -3  -2  15 155.698 42.5922  12
  -3   2  15 108.833 34.9713  16
  -3   2  15 123.351 49.3475  17
  -3   2  15 117.524 44.3801  11
  -3  -2  15 119.352 37.5083  17
  -3  -2  14 891.296 93.3266  12
  -3  -2  14 884.643 92.2078  17
  -3   2  14 961.159 108.933  11
  -3   2  14 988.855 105.878  17
  -3   2  14 879.254 85.9565  16
  -3   2  13 176.540 56.1539  11
  -3  -2  13 138.478 43.4661  12
  -3  -2  13 213.128 65.1679  15
  -3   2  13 117.882 41.6140  17
  -3   2  13 15.6383 29.7206  16
  -3  -2  12 1032.80 101.787  17
  -3  -2  12 1073.04 101.331  12
  -3  -2  12 1138.26 146.016  15
  -3   2  12 1119.42 102.620  16
  -3   2  12 1129.01 115.171  17
  -3   2  12 932.951 108.550  11
  -3  -2  11 1026.87 96.3708  12
  -3   2  11 1086.17 111.722  17
  -3  -2  11 1193.42 109.369  17
  -3   2  11 1168.72 118.779  11
  -3   2  11 1168.81 105.475  16
  -3  -2  11 1184.86 144.715  15
  -3   2  10 4878.82 222.145  12
  -3  -2  10 5053.23 284.862  15
  -3   2  10 4969.93 231.281  11
  -3   2  10 4953.58 211.189  16
  -3  -2  10 5401.23 209.090  12
  -3  -2   9 244.642 154.797   1
  -3   2   9 209.322 106.396   4
   3   2  -8-40.2185 104.239  22
  -3   2   8 1.13311 98.8349   4
  -3  -2   8-202.669 136.747   1
  -3  -2   7 11831.1 892.952   1
  -3  -2   7 12926.1 876.957  21
   3   2  -7 12168.6 1026.62  22
  -3   2   7 10969.6 962.385   4
   3   2  -6 1686.70 376.725  22
  -3  -2   6 807.917 209.052  21
  -3  -2   6 1487.37 299.431   1
  -3   2   6 738.227 253.353   4
   3   2  -5 68576.9 2269.71  22
  -3  -2   5 64467.6 1901.18   1
  -3  -2   5 67479.7 1941.30  21
  -3   2   5 63056.1 1994.98   4
   3   2  -4 21735.9 1224.97  22
  -3  -2   4 20491.4 1014.54   1
   3  -2  -4 19360.6 1002.47  22
  -3  -2   4 19470.7 1036.45  21
   3   2  -3 150532. 3107.00  22
   3  -2  -3 142733. 2809.20  22
  -3  -2   3 146215. 2567.07   1
   3   2  -2 9101.57 737.472  22
   3  -2  -2 8917.35 721.362  22
  -3  -2   2 8430.59 589.071   1
  -3  -2   1 398.173 136.289   1
   3   2  -1 309.716 159.284  22
   3  -2  -1 362.533 151.868  22
  -3  -2   0 597.171 137.876   1
   3   2   0 717.519 185.105  22
   3  -2   0 348.618 179.540  22
  -3  -2  -1 7309.86 444.412   1
   3  -2   1 7485.42 715.417  22
   3   2   1 8127.60 594.481  22
   3  -2   2 9876.12 848.871  22
   3   2   2 9337.18 592.652  22
   3   2   2 9463.82 746.370  20
   3  -2   3 47235.8 1927.10  22
   3   2   3 46133.1 1735.94  20
   3   2   3 45684.0 1496.94   2
   3   2   4 403.296 172.676  20
   3  -2   4 761.717 278.142  22
   3   2   4 545.109 212.006   2
   3  -2   5 519.625 154.069   3
   3   2   5 416.441 207.315  20
   3  -2   5 561.647 236.365  22
   3  -2   5 300.838 153.326   1
   3   2   5 357.966 146.670   2
   3  -2   6 23141.7 1046.99   3
   3  -2   6 23187.2 1338.22   1
   3   2   6 19976.0 1339.81  20
   3   2   6 21780.3 1260.50   2
   3  -2   6 22476.6 1489.78  22
   3  -2   7 35496.2 1676.26   1
   3  -2   7 37462.4 1451.74   3
   3   2   7 34820.1 1716.71   2
  -3   2  -7 36042.9 2051.05  22
   3  -2   8 14068.5 961.065   3
   3   2   8 12500.5 1093.41   2
   3  -2   9 272.588 176.029  19
   3   2   9 136.485 152.986   2
   3   2  10 711.369 95.5300  16
   3   2  10 953.186 109.350  17
   3  -2  10 722.840 83.3866  17
   3   2  11 871.741 108.630   8
   3  -2  11 962.916 99.6842  17
   3   2  11 966.505 112.685  17
   3   2  11 1001.03 108.244  16
   3  -2  11 930.488 96.8825  18
   3  -2  12 398.266 67.5619  18
   3   2  12 421.077 77.8196   8
   3  -2  12 382.800 66.6378  17
   3   2  12 370.548 72.3249  17
   3   2  12 440.074 73.9537  16
   3   2  13 680.820 99.7582   8
   3  -2  13 825.980 88.9391  18
   3   2  13 932.995 103.304  16
   3   2  13 672.564 95.3284  17
   3  -2  13 692.574 86.5799  17
   3   2  14 401.860 75.5492   8
   3  -2  14 363.779 53.7245  18
   3   2  14 312.727 64.2011  17
   3  -2  14 335.185 59.0655  17
   3   2  14 395.754 60.9066  16
   3   2  15 808.276 72.3284  16
   3  -2  15 853.917 83.2677  17
   3   2  15 839.936 96.2706  17
   3   2  16 770.936 85.2327  17
   3  -2  16 717.064 69.8500  17
  -3  -3  16 1172.52 77.7210  12
  -3  -3  16 1066.80 73.6070  17
  -3   3  15 64.4662 31.8481  11
  -3  -3  15 69.7983 29.4736  17
  -3  -3  15 120.233 35.1245  12
  -3   3  15 110.084 32.2780  16
   3   3 -14 14.0124 32.7504  10
  -3   3  14 52.8995 34.8784  11
  -3  -3  14 94.3961 36.6010  17
  -3   3  14 62.7194 32.9373  16
  -3  -3  14 35.3152 27.1422  12
  -3  -3  13 472.856 67.4408  12
  -3   3  13 455.863 74.2076  11
  -3  -3  13 475.624 68.3590  17
  -3   3  13 442.753 59.5704  16
  -3  -3  12 631.109 78.2464  12
  -3   3  12 584.345 85.1245  11
  -3  -3  12 685.401 82.5497  17
  -3   3  12 785.488 86.9651  16
  -3  -3  11 305.702 57.2098  12
  -3   3  11 297.278 69.5017  11
  -3  -3  11 205.033 49.3970  17
  -3   3  11 249.223 52.6762  16
  -3   3  10 1381.87 145.895  17
  -3  -3  10 1076.96 99.9519  12
  -3  -3  10 1227.84 153.955  15
  -3   3  10 1047.40 113.377  11
  -3  -3  10 1184.12 112.903  17
  -3   3  10 1098.06 106.611  16
  -3  -3   9-14.7559 29.7248  12
  -3  -3   9 50.0113 46.6434  15
  -3  -3   9 10.7974 34.2772  17
  -3   3   9-16.6895 31.8111  11
  -3   3   9 9.85621 26.9899  16
  -3  -3   8 2100.27 129.202  12
  -3   3   8 2304.85 154.706  11
  -3   3   8 2179.81 135.914  16
  -3  -3   8 2358.34 201.208  15
  -3  -3   7 496.934 217.150   1
   3   3  -7 1031.27 375.808  22
  -3  -3   6 12873.6 1038.16   1
   3   3  -6 14343.0 1284.93  22
  -3  -3   5 11772.1 947.096   1
   3   3  -5 11351.9 1104.84  22
  -3  -3   4 197.730 163.444  21
   3   3  -4 130.533 120.321  22
  -3  -3   4 238.372 141.283   1
   3   3  -3 7083.18 825.127  22
  -3  -3   3 7861.69 717.001   1
  -3  -3   2 65253.2 1995.70   1
   3  -3  -2 62666.4 2319.66  22
   3   3  -2 67987.2 2440.87  22
   3   3  -1 72277.0 2402.39  22
   3  -3  -1 69742.6 2519.97  22
  -3  -3   1 69734.2 1951.78   1
   3   3   0 32412.8 1538.74  22
   3  -3   0 30696.4 1721.17  22
  -3  -3   0 32194.7 1251.51   1
   3   3   1 338.092 145.054  22
   3  -3   1 519.464 247.876  22
   3  -3   2 112582. 3484.86  22
   3   3   2 117573. 2937.13  20
   3   3   3 10790.0 935.805  20
   3  -3   3 9225.04 1040.55  22
   3  -3   4 37.9419 162.532  22
   3   3   4-246.762 157.574  20
   3  -3   4 55.6185 187.967   1
   3  -3   5 11453.2 1091.35   1
  -3   3  -5 12516.6 1372.74  22
  -3   3  -6 1892.63 549.010  22
   3  -3   6 2128.77 464.670   1
  -3   3  -7 2196.58 546.955  22
   3  -3   7 2911.22 558.074   1
   3  -3   7 3032.23 156.623   7
   3   3   7 2688.27 191.621  16
   3   3   8 1750.53 125.207   5
   3   3   8 1955.74 162.606  17
   3  -3   8 1974.66 133.669  17
   3   3   8 1848.76 160.489  16
   3   3   9 77.2486 41.5667   8
   3  -3   9 103.597 41.3096  17
   3   3   9 79.5195 45.7860  16
   3   3  10 2204.55 167.152   8
   3   3  10 2579.75 195.687  17
   3  -3  10 2634.91 160.984  17
   3   3  10 2572.75 184.501  16
   3  -3  11 1331.45 116.036  17
   3   3  11 1184.32 121.496  16
   3  -3  12 650.173 81.9229  17
   3  -3  12 627.132 79.2991  18
   3   3  12 484.164 80.7442  16
   3  -3  13 7.32694 23.6538  18
   3  -3  13 60.7983 35.2806  17
   3   3  13-14.2312 33.5856  16
   3  -3  14 519.908 60.6431  18
   3  -3  14 539.372 65.9112  17
   3   3  14 599.484 67.7439  16
   3  -3  15-60.9653 26.5163  17
   3   3  15 1.69252 16.7047  16
   3   4 -14 84.6552 36.8209  10
  -3  -4  14 29.0427 23.6792  12
  -3  -4  14 16.0858 18.6589  17
  -3   4  14 63.0410 21.2291  16
   3   4 -13 57.9033 36.3138  10
  -3  -4  13 1.44022 23.4478  12
  -3  -4  13 25.5342 26.5423  17
  -3   4  13 5.41977 19.2346  16
   3   4 -12 78.0721 45.5351  10
  -3   4  12 150.898 50.9240  11
  -3  -4  12 159.789 44.4106  17
  -3  -4  12 45.9745 30.3166  12
  -3   4  12 77.3099 27.5466  16
   3   4 -11 369.575 80.7824  10
  -3  -4  11 348.862 61.2002  17
  -3  -4  11 325.259 56.5040  12
  -3   4  11 417.426 69.5650  11
  -3   4  11 356.287 54.7831  16
  -3  -4  10 2242.37 140.871  12
  -3   4  10 2132.58 148.497  11
  -3  -4  10 2123.44 144.436  17
  -3   4  10 2166.20 132.231  16
   3   4 -10 2167.18 180.544  10
  -3  -4   9 726.618 89.8723  17
  -3  -4   9 582.277 75.2625  12
   3   4  -9 690.309 104.896  10
   3   4  -8 625.589 101.336  10
  -3  -4   8 858.175 92.1488  12
  -3  -4   7 4867.35 208.382  12
   3   4  -7 4633.47 269.871  10
  -3  -4   7 4724.48 206.088   7
  -3   4   7 5008.21 223.793  10
   3   4  -6 9660.86 376.148  10
  -3  -4   6 9527.69 296.389   7
  -3   4   6 9550.09 310.376  10
  -3  -4   5 1409.76 117.723   7
  -3   4   5 1426.71 123.584  10
   3   4  -5 1261.28 136.338  10
  -3  -4   4 1826.73 133.750   7
  -3   4   4 1917.97 142.428  10
   3   4  -4 1718.81 153.707  10
  -3   4   3 7789.73 288.896  10
   3   4  -3 7382.11 304.780  10
  -3  -4   3 7172.87 265.119   7
  -3  -4   2 1068.73 301.323   1
   3   4  -2 1293.10 388.741  22
  -3   4   1 7210.25 1032.04  22
   3   4  -1 6004.04 805.634  22
   3  -4  -1 5708.97 786.321   1
  -3   4   0 19936.3 1744.02  22
   3  -4   0 19197.3 1480.42   1
  -3   4  -1 6393.89 1017.97  22
   3  -4   1 4870.17 758.453   1
  -3  -4  -2 1159.93 110.557   7
  -3   4  -2 1119.50 118.009  10
   3  -4   3 5244.86 208.005  13
  -3  -4  -3 5652.44 246.292   7
  -3   4  -3 6016.28 270.683  10
   3  -4   3 5909.13 224.279   7
   3   4   4 5041.99 258.600  16
   3  -4   4 5218.57 205.231  13
   3  -4   4 5271.01 215.777   7
  -3  -4  -4 4841.23 231.245   7
  -3   4  -4 5168.31 253.392  10
   3  -4   5 1598.67 122.405   7
   3  -4   5 1471.44 108.866  13
   3   4   5 1491.74 140.678  16
  -3   4  -5 1616.04 143.413  10
  -3  -4  -5 1486.09 128.436   7
  -3   4  -6 70.9248 42.3465  10
   3  -4   6 48.7036 26.7475  13
  -3  -4  -6-10.5838 37.4826   7
   3  -4   6 50.0835 33.8592   7
   3   4   6-66.5188 60.6431  16
   3  -4   7 2573.56 157.566   7
   3   4   7 2193.51 173.434  16
  -3  -4  -7 2460.61 164.589   7
  -3   4  -7 2457.66 172.577  10
   3  -4   8 184.333 50.8975  17
   3   4   8 138.707 53.2753  16
   3   4   9 18.0131 41.2507  16
   3  -4   9 57.0842 34.6934  17
   3   4  10 334.103 70.5304  16
   3  -4  10 376.062 61.7126  17
   3  -4  11 112.328 40.9277  17
   3   4  11-3.27739 42.0325  16
   3  -4  12 372.679 55.9575  18
   3  -4  12 476.106 64.0770  17
   3   4  12 377.208 61.3952  16
   3  -4  13 341.703 48.5139  18
   3  -4  13 388.675 53.3565  17
   3   4  13 342.820 50.7025  16
   3   4  14 87.5219 25.1859  16
  -3  -5  12 462.485 48.7837  17
   3   5 -12 583.279 69.3651  10
  -3  -5  11 1254.22 85.6852  12
  -3  -5  11 1336.09 92.1315  17
   3   5 -11 1261.97 112.254  10
   3   5 -10 588.730 86.4194  10
  -3  -5  10 569.237 63.7316  12
  -3  -5  10 533.534 64.0368  17
   3   5  -9 617.635 93.0228  10
  -3  -5   9 669.333 75.9060  17
  -3  -5   9 575.707 67.8462  12
  -3  -5   9 548.144 62.3841   7
   3   5  -8 32.1304 38.8241  10
  -3  -5   8 8.13860 20.5151   7
  -3  -5   8 79.8333 41.3406  17
  -3  -5   8 13.1084 29.8754  12
   3   5  -7 377.402 82.7405  10
  -3  -5   7 384.901 60.2928  12
  -3  -5   7 366.203 59.8584   7
  -3  -5   6 1138.44 103.287   7
  -3   5   6 1330.45 114.589  10
   3   5  -6 1202.82 135.915  10
   3   5  -5 1138.37 131.049  10
  -3  -5   5 1140.15 107.626   7
  -3   5   5 1179.30 112.279  10
   3   5  -4 796.472 110.288  10
  -3  -5   4 756.253 90.6727   7
  -3   5   4 869.823 101.094  10
  -3  -5   3 531.685 78.7087   7
  -3   5   3 507.224 85.6883  10
   3   5  -3 506.482 89.9570  10
  -3  -5   2 2204.39 157.060   7
  -3   5   2 2479.18 176.262  10
   3   5  -2 2190.33 167.277  10
   3  -5  -1 1839.33 135.306  13
  -3  -5   1 2077.58 153.781   7
  -3   5   1 1947.97 157.973  10
   3   5  -1 1680.73 143.342  10
   3  -5   0 648.754 82.7908  13
  -3   5   0 700.441 98.7873  10
  -3  -5   0 571.269 84.3826   7
   3  -5   1 730.138 86.5079  13
  -3  -5  -1 732.901 92.6213   7
  -3   5  -1 780.283 106.570  10
   3  -5   1 817.176 87.7229   7
   3  -5   2 64.7309 41.4916  13
  -3  -5  -2 110.904 48.2850   7
  -3   5  -2 50.1155 43.2084  10
   3  -5   2 62.4551 34.1783   7
   3  -5   3 765.701 84.7095  13
   3  -5   3 749.280 85.3908   7
  -3  -5  -3 822.523 101.877   7
  -3   5  -3 919.181 113.445  10
   3  -5   4 969.281 92.6466  13
  -3  -5  -4 1020.95 110.798   7
   3  -5   4 1096.36 102.453   7
  -3   5  -4 1003.14 119.378  10
   3  -5   5 3355.95 176.231   7
   3  -5   5 3406.25 163.001  13
  -3  -5  -5 3166.26 183.930   7
  -3   5  -5 3215.85 201.348  10
   3  -5   6 50.5320 34.7211   7
  -3   5  -6 19.3884 39.5479  10
  -3  -5  -6-9.54735 24.2760   7
   3   5   6 40.1917 30.8080  16
   3  -5   7 27.8406 32.4216  17
  -3  -5  -7 27.5782 27.3504   7
   3   5   7 20.7172 29.5652  16
  -3   5  -7-22.5776 30.3801  10
   3  -5   8 637.826 73.2690  17
   3   5   8 592.177 77.8585  16
  -3   5  -8 667.289 81.1122  10
   3  -5   9 548.390 68.7108  17
   3   5   9 488.132 63.8500  16
   3  -5  10 833.032 73.7829  17
   3   5  10 813.536 76.3306  16
   3  -5  11-14.8742 21.6356  18
   3  -5  11 51.5161 25.7596  17
   3   5  11-12.5499 19.4203  16
  -3  -6   8 1583.55 83.7455  12
   3  -6  -8 1498.05 87.8444  13
  -3  -6   8 1467.57 85.4636  17
   3   6  -8 1450.07 103.205  10
   3   6  -7 621.610 73.2918  10
   3  -6  -7 622.678 64.2941  13
  -3  -6   7 720.792 62.0012  12
  -3  -6   7 753.424 63.5021   7
  -3  -6   7 723.084 66.0991  17
   3  -6  -6 1050.53 84.7151  13
  -3  -6   6 1182.13 84.0673  12
  -3  -6   6 1109.44 83.3383   7
   3   6  -6 1087.86 100.166  10
   3   6  -5 623.535 79.9273  10
  -3  -6   5 692.041 69.1228  12
   3  -6  -5 751.879 76.1143  13
  -3  -6   5 734.451 71.7739   7
  -3   6   5 757.460 73.7856  10
   3  -6  -4-3.74811 25.0132  13
  -3   6   4-44.0069 28.3708  10
  -3  -6   4-22.3807 25.6213   7
   3   6  -4-15.5599 25.6573  10
  -3  -6   3-55.5732 37.3107   7
   3  -6  -3-5.29691 32.2248  13
  -3   6   3 16.2403 23.6100  10
   3   6  -3 45.6375 33.8200  10
   3  -6  -2 382.657 59.7168  13
   3   6  -2 394.203 63.3139  10
  -3  -6   2 362.434 58.7873   7
  -3   6   2 401.200 62.9187  10
   3  -6  -1 20.9206 25.9694  13
  -3  -6   1 74.7639 35.5673   7
  -3   6   1 14.0141 27.1581  10
   3  -6   0 1206.24 96.6512  13
  -3  -6   0 1416.48 112.421   7
  -3   6   0 1442.95 121.440  10
   3  -6   1-47.5157 32.3851  13
  -3  -6  -1 13.0290 25.5492   7
   3  -6   2 32.7492 23.7234  13
  -3  -6  -2 117.620 42.1162   7
   3  -6   2 96.6976 27.5749   7
  -3   6  -2 35.9629 30.0536  10
   3  -6   3 248.777 41.3485  13
  -3   6  -3 186.294 47.5636  10
   3  -6   3 202.013 41.5384   7
  -3  -6  -3 209.531 45.4739   7
  -3   6  -4 95.5175 34.6406  10
  -3  -6  -4 44.4340 26.6451   7
  -3  -6  -5 1138.93 85.9523   7
   3  -6   5 1054.25 81.8858  17
  -3   6  -5 1115.33 96.0598  10
   3  -6   6 16.2561 21.2695  17
  -3   6  -6-13.1343 24.4478  10
   3  -6   7 249.920 37.4352  17
  -3   6  -7 282.016 43.3428  10
  -4   0  17 2.69624 23.6270  12
  -4   0  16 3747.40 184.384  12
  -4   0  15-24.9446 32.5430  12
  -4   0  14 526.421 81.1485  12
  -4   0  13 290.592 58.3171  12
  -4   0  13-10.7850 26.9950  11
  -4   0  12 2494.64 158.480  12
  -4   0  12 2405.39 159.956  11
  -4   0  11 17.7214 22.2324  12
  -4   0  11 186.558 52.5837  16
  -4   0  10 23852.1 1606.74   4
  -4   0   9-68.7854 82.4075   3
  -4   0   9 23.9570 87.8918   4
  -4   0   8 38022.5 1360.67   3
  -4   0   8 36892.1 1758.50   4
  -4   0   7-19.3920 88.1254   3
  -4   0   7-73.5318 143.216   4
   4   0  -6 2846.14 365.225  22
  -4   0   6 3239.97 327.278   3
  -4   0   5-44.7373 85.8147  21
   4   0  -5 16.7473 51.9132  22
   4   0  -4 70326.7 1698.37  22
  -4   0   4 68948.3 1773.57  21
  -4   0   3-11.9273 57.6458  21
   4   0  -3-72.5059 74.9493  22
  -4   0   2 1272.46 225.493  21
   4   0  -2 1263.76 215.203  22
  -4   0   1 83.1053 93.6538  21
   4   0  -1 15.7774 75.0023  22
   4   0   0 81932.6 1723.81  22
  -4   0   0 77488.2 1607.13  21
   4   0   1 12.4313 64.9504  22
   4   0   2 243762. 3147.79  22
   4   0   3-28.9258 63.3670   3
   4   0   3 181.462 106.606  22
   4   0   3-46.7896 104.141  20
   4   0   4 39389.4 1246.81   3
   4   0   4 39065.5 1342.52  22
   4   0   4 36660.0 1434.06  20
   4   0   4 35633.0 1313.45  19
   4   0   5 23.5168 74.5434  20
   4   0   5-58.4608 114.903  19
   4   0   5 55.5608 113.487  22
   4   0   5 13.1767 64.6188   3
   4   0   6 154.843 119.467   3
   4   0   6 259.793 148.852  20
   4   0   6-14.5667 96.4056  19
   4   0   7 175.554 115.975   3
   4   0   7-18.5612 77.7225  19
   4   0   8 28320.2 1454.26   3
   4   0   8 26333.1 1596.84  19
   4   0   9-47.8021 98.9788   3
   4   0  10 1818.50 142.148   8
   4   0  11-10.5609 31.9070   8
   4   0  11-16.6294 31.9682  18
   4   0  11 42.3343 30.5157  17
   4   0  12 313.337 58.3666  18
   4   0  12 265.061 62.3785   8
   4   0  12 239.698 53.7033  17
   4   0  13-22.7454 32.7872   8
   4   0  13-26.4132 34.9109  18
   4   0  13 8.92650 32.3729  17
   4   0  14-39.6569 46.3372   8
   4   0  14 73.2791 40.8107  17
   4   0  15 8.01793 34.0788   8
   4   0  15 32.9191 35.6459  17
   4   0  16 877.570 90.6128   8
   4   0  16 943.891 87.2678  17
   4   0  17-30.9156 24.8576   8
   4   0  17-87.4145 37.3929  17
  -4  -1  17 1.19614 25.2482  12
  -4   1  17 61.2289 30.4978  11
  -4  -1  16 183.219 46.1377  12
  -4   1  16 195.358 49.3210  11
  -4   1  15 3994.66 205.406  12
  -4   1  15 4489.32 216.935  11
  -4  -1  15 4629.45 210.885  12
  -4  -1  14-17.3257 33.9996  12
  -4   1  14-12.3621 32.7251  11
  -4  -1  13-10.9763 35.5710  12
  -4   1  13 48.2976 37.4208  12
  -4   1  13-34.7053 36.7269  11
  -4   1  12 4047.30 179.003  16
  -4  -1  12 5068.09 284.282  15
  -4   1  12 4670.14 225.216  12
  -4   1  12 4362.12 225.081  11
  -4  -1  12 4541.58 208.935  12
  -4  -1  11 1776.61 125.067  12
  -4   1  11 1631.50 130.797  12
  -4   1  11 1854.65 143.739  11
  -4   1  11 1745.48 115.956  16
  -4  -1  11 1852.86 167.105  15
  -4  -1  10 8635.57 807.738   3
  -4   1  10 9345.32 1051.61   4
  -4  -1   9 23506.1 1247.35   3
  -4  -1   9 26215.6 1520.45   4
  -4   1   9 24470.2 1604.33   4
   4   1  -8 18672.8 1113.85  22
  -4  -1   8 17842.3 1180.44   4
  -4   1   8 15799.6 1206.49   4
  -4  -1   7 1331.60 297.692  21
   4   1  -7 1599.48 329.018  22
  -4  -1   7 1329.16 300.761   4
  -4   1   7 1200.79 308.121   4
   4   1  -6 12809.1 862.737  22
  -4  -1   6 12427.6 857.321  21
  -4  -1   6 11658.3 816.104   4
   4   1  -5 1090.02 260.472  22
  -4  -1   5 1223.55 262.027  21
   4  -1  -5 870.553 221.553  22
   4   1  -4 3346.18 405.945  22
   4  -1  -4 2758.76 364.483  22
  -4  -1   4 3213.19 423.125  21
   4  -1  -3 97646.2 2153.26  22
  -4  -1   3 101880. 2290.43  21
  -4  -1   2 20860.4 1016.55  21
   4  -1  -2 20595.6 996.955  22
   4   1  -2 21738.9 973.515  22
   4  -1  -1 5778.71 536.730  22
   4   1  -1 5606.42 473.448  22
   4  -1   0 14623.2 865.436  22
   4   1   0 16582.6 799.965  22
  -4   1   0 16288.6 622.618  21
  -4   1  -1 27884.1 728.507  21
   4   1   1 27230.0 1000.53  22
   4  -1   1 26799.6 1204.04  22
   4   1   2 33649.2 1089.87  22
   4  -1   2 31250.7 1345.25  22
   4  -1   2 33063.0 1063.35  20
   4  -1   3 24414.1 1235.51  22
   4   1   3 28223.0 983.505  22
   4  -1   3 26441.9 998.033  20
   4   1   3 26067.8 1291.79  20
   4  -1   4 3654.50 341.306   3
   4  -1   4 3631.43 494.818  22
   4   1   4 3200.49 491.270  20
   4  -1   4 2821.03 349.406  20
   4  -1   5 84.3657 134.921  22
   4  -1   5-45.8717 73.8227   3
   4   1   5 36.5469 129.336  20
   4  -1   6 3312.71 506.125  22
   4  -1   6 2377.51 343.486   3
   4   1   6 2104.32 416.782  20
   4  -1   7 27050.8 1243.46   3
   4   1   7 24813.9 1543.46  20
   4  -1   7 23617.7 1387.37  19
   4   1   8 393.585 223.006   2
   4  -1   8 166.685 113.545   3
   4  -1   8 178.983 163.874  19
   4   1   9 924.696 298.399   2
   4  -1   9 1013.95 329.779  19
   4  -1   9 1582.60 360.202   3
   4   1  10 1149.21 118.187   8
   4  -1  10 1286.84 118.304   8
   4  -1  10 1227.53 106.753  18
   4   1  10 1343.12 119.040  17
   4  -1  10 1297.27 107.310  17
   4  -1  11 1072.98 100.776  18
   4  -1  11 1110.85 117.376   8
   4   1  11 1147.04 123.449   8
   4   1  11 1025.43 107.906  17
   4  -1  11 1182.59 109.187  17
   4  -1  12 36.1721 31.5088  18
   4  -1  12 80.0642 35.1593   8
   4   1  12 73.8495 40.2850  17
   4  -1  12 65.8125 37.3288  17
   4   1  12 37.7401 34.9872   8
   4  -1  13 3253.47 174.426  18
   4   1  13 3047.25 201.496   8
   4  -1  13 3239.50 196.559   8
   4   1  13 3493.62 200.855  17
   4  -1  13 3082.95 174.335  17
   4   1  14 1181.57 124.434   8
   4  -1  14 1150.31 114.546   8
   4  -1  14 1098.51 96.2536  18
   4   1  14 1262.04 118.538  17
   4  -1  14 1214.08 107.274  17
   4   1  15 158.080 52.2381   8
   4  -1  15 140.681 37.9137   8
   4   1  15 85.1980 38.1439  17
   4  -1  15 214.218 47.0665  17
   4   1  16-1.72283 28.3221   8
   4  -1  16-1.47077 23.7145   8
   4   1  16-52.3745 37.2229  17
   4  -1  16 0.40815 24.0405  17
  -4  -2  17 72.2803 26.0089  12
  -4  -2  16 8.57216 21.0611  12
  -4   2  16 39.3578 28.7016  11
  -4  -2  15 469.637 64.9385  12
  -4   2  15 535.540 77.4519  11
  -4  -2  14 180.400 44.1191  12
  -4   2  14 194.111 59.0422  11
  -4   2  14 232.033 51.1864  16
  -4  -2  13 274.822 56.0263  12
  -4   2  13 260.047 66.0994  11
  -4   2  13 201.436 43.0625  16
  -4  -2  13 329.322 82.5744  15
  -4  -2  12 32.2569 39.4786  15
  -4  -2  12 32.8458 30.4671  12
  -4   2  12 33.2798 30.2947  11
  -4   2  12 40.7207 26.1286  16
  -4  -2  11 434.568 68.9058  12
  -4   2  11 488.750 80.7564  11
  -4   2  11 431.380 62.1713  16
  -4  -2  11 574.351 107.152  15
  -4  -2  10 845.731 125.367  15
  -4   2  10 558.913 77.0343  12
  -4  -2  10 798.339 85.1090  12
  -4   2  10 651.451 85.6351  11
  -4   2  10 638.604 76.2555  16
  -4  -2   9 695.363 242.185   1
  -4   2   9 181.160 58.6621   4
   4   2  -8 1956.06 450.196  22
  -4  -2   8 2055.33 409.838   1
  -4   2   8 1872.83 444.492   4
   4   2  -7 7285.77 815.856  22
  -4  -2   7 7564.31 733.741   1
  -4   2   7 7396.28 824.537   4
  -4  -2   7 8433.83 785.492  21
  -4  -2   6 1752.83 337.576   1
  -4  -2   6 1630.89 344.559  21
   4   2  -6 1476.90 356.588  22
  -4   2   6 1529.52 354.102   4
  -4  -2   5 18413.7 1118.31  21
   4   2  -5 19446.4 1251.04  22
  -4  -2   5 18250.8 1050.01   1
   4  -2  -4 74142.1 2194.66  22
  -4  -2   4 74095.6 2013.44   1
   4   2  -4 76227.9 2385.31  22
  -4  -2   4 73718.6 2237.47  21
  -4  -2   3-9.86503 50.3890   1
   4   2  -3 332.890 196.401  22
  -4  -2   3 237.973 145.703  21
   4  -2  -3 277.327 182.285  22
  -4  -2   2 1843.04 292.269   1
   4  -2  -2 1557.68 340.161  22
   4   2  -2 1836.65 342.478  22
  -4  -2   1 26038.8 1021.79   1
   4   2  -1 28302.8 1296.48  22
   4  -2  -1 26619.4 1397.17  22
   4  -2   0 116.421 168.823  22
   4   2   0 188.850 151.982  22
  -4  -2   0 110.374 76.5472   1
   4  -2   1 37790.1 1741.66  22
   4   2   1 38806.6 1363.03  22
   4  -2   2 80760.8 2608.93  22
   4   2   2 82131.9 1898.66  22
   4   2   2 78794.6 2387.22  20
   4  -2   3 1261.65 342.858  22
   4   2   3 1038.88 295.339  20
   4   2   3 1151.02 247.349   2
   4   2   4 4897.24 655.642  20
   4   2   4 4648.54 521.380   2
   4  -2   4 4663.93 671.482  22
   4   2   5 3833.65 517.145   2
   4   2   5 3514.33 565.615  20
   4  -2   5 4216.99 665.255  22
   4  -2   6 5167.34 744.622  22
   4  -2   6 5272.93 668.983   1
   4   2   6 5891.36 782.287  20
   4   2   6 5225.10 639.615   2
   4  -2   7 6873.54 900.338  22
   4   2   7 5724.53 721.724   2
   4   2   8 4576.76 673.684   2
   4  -2   8 5402.42 743.798  19
   4   2   9 3526.20 174.219   5
   4   2   9 3816.91 209.063   8
   4  -2   9 3685.51 189.052   8
   4   2   9 4097.55 216.208  17
   4  -2   9 4156.62 187.928  17
   4   2   9 4077.06 224.793  16
   4  -2  10 2057.28 143.137  18
   4   2  10 1943.95 158.134   8
   4  -2  10 1946.42 144.150   8
   4   2  10 2018.46 153.360  17
   4  -2  10 2000.56 137.896  17
   4   2  10 1956.00 158.033  16
   4   2  10 1934.42 133.902   5
   4  -2  11 26.8323 30.3697  18
   4   2  11-16.6567 38.6221   8
   4  -2  11 52.7515 39.1916   8
   4   2  11 27.2969 53.4589  17
   4  -2  11-2.91498 30.3813  17
   4   2  11-17.8976 41.7293  16
   4   2  12 686.702 90.0437  16
   4  -2  12 625.897 82.8075  18
   4  -2  12 641.867 85.5168   8
   4   2  12 565.801 90.9425   8
   4   2  12 580.084 82.6580  17
   4  -2  12 601.580 80.8310  17
   4   2  13 384.853 73.4282   8
   4  -2  13 468.862 68.8108  18
   4   2  13 502.737 82.5595  17
   4  -2  13 439.408 68.8327  17
   4   2  13 477.967 69.3579  16
   4  -2  14 85.6533 34.8125  18
   4   2  14 25.8885 36.9724  17
   4  -2  14 112.613 35.6401  17
   4   2  14 129.285 36.1614  16
   4   2  14 178.012 64.3710   8
   4   2  15 379.571 68.4827  17
   4  -2  15 270.218 47.8611  17
   4   2  16 812.815 81.1566  17
   4  -2  16 517.817 54.4024  17
  -4   3  16 7523.08 151.451  16
  -4  -3  16 67.5574 21.9191  12
  -4  -3  15 335.430 51.8361  12
  -4   3  15 348.996 56.6037  11
   4   3 -14 1.43328 33.6171  10
  -4   3  14 61.7272 35.7856  11
  -4  -3  14 25.8705 29.8409  12
  -4  -3  13 13.4817 27.9825  12
  -4   3  13-22.2455 28.5166  11
  -4  -3  13 9.58359 29.6780  17
  -4   3  13 10.8321 24.7096  16
  -4  -3  12 112.164 38.2779  12
  -4   3  12 92.1568 43.6162  11
  -4  -3  12 114.965 33.1692  17
  -4   3  12 73.1795 29.7070  16
  -4  -3  11 159.377 42.2760  12
  -4   3  11 122.170 46.6147  11
  -4  -3  11 142.184 41.3491  17
  -4   3  11 54.1608 27.2706  16
  -4  -3  11 106.495 55.3179  15
  -4  -3  10 4414.19 203.541  12
  -4   3  10 4470.19 231.026  11
  -4  -3  10 4647.71 205.277  17
  -4   3  10 4276.75 189.737  16
  -4  -3  10 4514.34 291.294  15
  -4  -3   9 35.6940 29.0478  12
  -4   3   9 83.2886 45.1440  11
  -4   3   9 55.7878 29.2323  16
  -4  -3   9 32.1782 51.5217  15
  -4  -3   8 230.520 47.5203  12
  -4   3   8 196.164 49.1240  11
  -4   3   8 292.663 51.2482  16
  -4   3   8 202.367 48.4371  10
  -4  -3   8 271.616 77.3074  15
  -4  -3   7 795.525 117.718  15
   4   3  -7 460.007 224.654  22
  -4  -3   7 675.034 75.6343  12
   4   3  -6 1195.81 366.609  22
  -4  -3   6 1891.44 401.651   1
  -4  -3   5 31.1578 79.4269   1
   4   3  -5 130.645 221.124  22
  -4  -3   5 115.921 198.639  21
   4   3  -4 2351.17 506.157  22
  -4  -3   4 1445.50 337.444   1
  -4  -3   4 2439.27 472.406  21
   4   3  -3 3071.64 564.487  22
  -4  -3   3 2366.31 394.682   1
  -4  -3   3 2331.32 480.751  21
   4  -3  -3 2245.95 462.388  22
   4  -3  -2 132.124 162.869  22
   4   3  -2 271.365 188.089  22
  -4  -3   2 282.641 142.734   1
   4  -3  -1 27888.3 1706.40  22
  -4  -3   1 28666.3 1267.01   1
   4   3  -1 29692.1 1566.84  22
   4  -3   0 2670.02 527.965  22
   4   3   0 2999.76 477.540  22
   4   3   0 2959.44 480.908  20
   4   3   1 2352.23 402.998  22
   4  -3   1 1447.99 415.152  22
   4   3   1 2099.30 430.330  20
   4  -3   2 180.592 174.000  22
   4   3   2 152.666 156.549  20
   4   3   3 160.587 84.2705  20
   4  -3   3 91.6942 210.006  22
   4  -3   4 6483.35 837.500   1
   4  -3   4 7268.90 991.397  22
   4   3   4 6579.86 822.485  20
   4  -3   5 2576.31 533.006   1
   4  -3   5 3136.28 672.530  22
   4   3   5 2613.12 547.101  20
  -4   3  -6 1564.84 519.868  22
   4  -3   6 672.459 283.343   1
   4  -3   7 592.934 69.5596  13
   4   3   7 661.235 81.6059   5
   4   3   7 661.538 103.534  16
   4  -3   8 151.078 40.5324  13
   4  -3   8 265.847 49.6289  17
   4   3   8 139.800 59.6095  16
   4   3   8 158.321 44.4779   5
   4  -3   9 315.271 55.2467  13
   4   3   9 398.044 64.4410   5
   4  -3   9 415.178 67.1089  17
   4   3   9 363.921 77.8666  16
   4   3  10 1382.76 130.314   8
   4   3  10 1333.17 133.174  16
   4  -3  10 1393.77 118.430  17
   4  -3  11 95.8225 43.9005  18
   4  -3  11 95.8274 36.3481  17
   4  -3  12 497.153 70.7605  18
   4   3  12 605.291 81.1166  16
   4  -3  12 525.004 67.7007  17
   4  -3  13 59.5449 31.6153  18
   4  -3  13 40.6839 23.5321  17
   4   3  13 10.0984 26.1275  16
   4  -3  14 206.136 42.9256  18
   4  -3  14 250.634 42.4163  17
   4   3  14 203.214 39.8950  16
   4   3  15 241.856 35.0433  16
   4   4 -14 51.2243 28.8452  10
  -4  -4  14 45.2415 18.1000  12
   4   4 -13 212.604 51.7742  10
  -4  -4  13 238.406 40.6115  12
  -4   4  13 231.007 42.9518  11
   4   4 -12 772.681 99.1714  10
  -4  -4  12 816.233 80.6132  12
  -4   4  12 827.301 86.7578  11
  -4  -4  12 895.789 82.9176  17
  -4   4  12 709.617 63.3336  16
   4   4 -11 234.221 66.0896  10
  -4  -4  11 168.726 42.5668  12
  -4   4  11 244.471 57.7554  11
  -4  -4  11 236.884 48.6665  17
  -4   4  11 179.939 43.0636  16
   4   4 -10 282.138 75.2219  10
  -4  -4  10 308.552 55.5699  12
  -4  -4  10 363.316 61.1936  17
   4   4  -9 438.430 82.3256  10
  -4  -4   9 534.075 74.8066  12
  -4  -4   9 554.603 75.3932  17
  -4  -4   8 2760.60 160.197  12
  -4   4   8 2656.90 166.545  10
   4   4  -8 2692.30 210.192  10
  -4  -4   7 3040.06 169.538  12
   4   4  -7 2630.12 204.409  10
  -4   4   7 3056.31 181.972  10
  -4  -4   6 5610.56 228.939   7
  -4   4   6 5874.77 252.723  10
   4   4  -6 5434.47 285.983  10
  -4  -4   5 13365.5 358.074   7
  -4   4   5 13565.1 383.602  10
   4   4  -5 12876.6 426.851  10
   4   4  -4 351.594 80.4702  10
  -4   4   4 533.845 80.5392  10
  -4  -4   4 462.121 70.8701   7
   4   4  -3 593.964 91.2335  10
  -4   4   3 406.370 72.0385  10
  -4  -4   3 466.574 74.4676   7
  -4  -4   2 17.6430 31.2629   7
  -4   4   2-0.26521 26.5719  10
  -4   4   1 1442.97 129.312  10
  -4  -4   1 1155.94 112.075   7
   4  -4   0 3631.85 178.570  13
  -4  -4   0 3939.41 208.483   7
  -4   4   0 4257.49 221.846  10
  -4  -4  -1 311.563 59.4509   7
   4  -4   1 244.435 52.0782  13
  -4   4  -1 258.696 58.0201  10
  -4  -4  -2 554.319 83.4968   7
   4  -4   2 545.652 73.9932  13
   4  -4   2 570.682 69.0598   7
   4   4   2 554.116 94.6353  16
  -4   4  -2 573.210 86.3287  10
   4  -4   3 2941.80 161.151  13
   4  -4   3 3085.13 161.844   7
  -4  -4  -3 3050.67 187.905   7
   4   4   3 2922.33 203.887  16
  -4   4  -3 3022.86 188.241  10
   4  -4   4 1529.17 116.248  13
  -4  -4  -4 1617.00 138.542   7
   4  -4   4 1792.09 126.246   7
   4   4   4 1586.38 152.726  16
  -4   4  -4 1504.83 133.497  10
  -4  -4  -5 142.921 42.6399   7
   4  -4   5 143.924 48.3339  13
   4  -4   5 125.170 44.0774   7
   4   4   5 161.385 61.3184  16
  -4   4  -5 165.237 55.4850  10
  -4  -4  -6 534.123 77.4430   7
   4  -4   6 506.624 68.5655  13
   4   4   6 447.909 77.6741  16
  -4   4  -6 560.812 82.7614  10
   4   4   7 725.663 106.740  16
   4  -4   7 810.777 87.1089  13
   4  -4   7 963.319 94.6577  17
  -4  -4  -7 809.724 98.5120   7
   4   4   8 1212.47 129.615  16
   4  -4   8 1262.33 104.208  13
   4  -4   8 1426.38 113.419  17
  -4  -4  -8 1299.03 121.105   7
  -4  -4  -9 631.786 79.1994   7
   4  -4   9 624.073 75.1026  17
   4   4   9 515.151 81.7202  16
   4  -4  10 946.964 89.1639  17
   4   4  10 871.202 104.890  16
   4   4  11 428.656 66.9390  16
   4  -4  11 429.053 63.6547  18
   4  -4  11 533.679 65.4951  17
   4  -4  12 52.0638 28.3475  18
   4  -4  12 53.4897 24.1336  17
   4   4  12 33.1725 28.1999  16
   4  -4  13 73.6005 24.2619  18
   4  -4  13 61.8343 23.8648  17
   4   4  13 57.5856 28.8670  16
   4   5 -12-17.3666 22.9289  10
  -4  -5  11 1915.08 102.181  12
   4   5 -11 1738.45 126.497  10
  -4   5  10 1621.64 95.1308   6
  -4  -5  10 1539.05 100.541  12
  -4  -5  10 1384.36 94.5733  17
   4   5 -10 1351.48 122.643  10
  -4  -5   9 1800.33 116.290  12
  -4  -5   9 1726.92 111.551  17
   4   5  -9 1489.50 134.702  10
   4   5  -8 154.631 54.9746  10
  -4  -5   8 112.035 38.1453  12
  -4  -5   8 200.174 51.6731  17
  -4   5   8 157.511 40.7193  10
   4   5  -7 485.734 87.1105  10
  -4  -5   7 635.576 76.5123  12
  -4  -5   7 516.898 65.2631   7
  -4   5   7 591.560 76.9335  10
   4   5  -6 10.8718 39.2589  10
  -4  -5   6 26.3119 32.8863  12
  -4  -5   6 28.9457 22.3770   7
  -4   5   6 49.6696 35.4821  10
   4   5  -5 110.375 49.1672  10
  -4  -5   5 118.253 40.2119   7
  -4   5   5 121.888 44.8676  10
   4   5  -4 725.137 105.685  10
  -4  -5   4 846.337 94.1876   7
  -4   5   4 801.854 99.4137  10
  -4  -5   3 3047.91 181.007   7
   4   5  -3 2842.74 191.908  10
  -4   5   3 3216.76 195.763  10
   4   5  -2-38.6887 30.8269  10
   4  -5  -2 114.937 49.6569  13
  -4   5   2 64.3390 41.6089  10
  -4  -5   2 47.7090 42.1383   7
   4  -5  -1 684.231 85.2165  13
  -4   5   1 670.530 94.0248  10
  -4  -5   1 623.216 86.0236   7
   4  -5   0 87.6913 48.4190  13
  -4   5   0 40.7170 38.6248  10
  -4  -5   0 5.57883 29.6860   7
  -4  -5  -1 104.951 44.2556   7
   4  -5   1 154.477 45.6818  13
  -4  -5  -2 35.0592 31.6113   7
   4  -5   2 90.9453 42.0583  13
   4  -5   2 67.6957 33.5584   7
  -4   5  -2 19.9923 40.2477  10
  -4  -5  -3 664.329 92.4614   7
   4  -5   3 580.885 75.0174  13
   4  -5   3 675.489 80.9744   7
  -4   5  -3 647.073 90.7323  10
  -4  -5  -4 210.241 55.7087   7
   4  -5   4 157.974 46.1103   7
   4  -5   4 269.302 54.2831  13
  -4   5  -4 271.838 63.7494  10
   4  -5   5 2102.63 131.507  13
  -4  -5  -5 1952.73 145.974   7
   4   5   5 2004.07 151.606  16
  -4   5  -5 2143.20 156.616  10
  -4  -5  -6 120.780 38.8050   7
   4  -5   6 209.488 46.7605  13
   4  -5   6 198.604 49.9037  17
   4   5   6 158.487 50.0209  16
  -4   5  -6 221.070 60.7055  10
  -4  -5  -7 50.5699 31.1886   7
   4  -5   7-30.8046 31.2703  17
   4   5   7 76.6538 36.0359  16
  -4   5  -7-21.1428 27.1947  10
  -4  -5  -8 9.53893 22.6490   7
   4  -5   8 21.5642 24.8412  17
   4   5   8 13.1905 31.2171  16
   4  -5   9 643.543 64.7017  17
   4   5   9 672.220 73.6926  16
   4  -5  10 63.5812 26.2208  18
   4   5  10 36.8931 23.4507  16
   4  -5  11 520.185 53.0635  18
   4   5  11 464.262 54.1502  16
  -4   6   8 6.23318 13.5076   6
   4   6  -7 134.832 34.5112  10
  -4   6   7 205.054 34.1254   6
   4  -6  -7 187.611 37.9780  13
  -4  -6   7 139.935 29.7022  12
  -4  -6   7 133.564 29.2801  17
  -4  -6   7 163.897 28.6996   7
   4   6  -6 175.283 39.8457  10
   4  -6  -6 145.444 33.5950  13
  -4  -6   6 184.145 34.7615  12
  -4  -6   6 148.828 35.9829  17
  -4  -6   6 104.161 24.9673   7
  -4   6   6 133.102 35.1519  10
   4   6  -5 204.450 47.8223  10
   4  -6  -5 132.693 38.4945  13
  -4  -6   5 148.218 35.3388  12
  -4  -6   5 88.2688 27.1410   7
  -4   6   5 142.690 38.8411  10
   4  -6  -4 148.788 41.2154  13
  -4  -6   4 253.396 45.0082  12
  -4  -6   4 165.273 37.8679   7
  -4   6   4 184.399 39.2205  10
   4   6  -4 151.526 40.3915  10
   4  -6  -3-24.5832 31.0086  13
  -4  -6   3 4.91106 24.6412   7
  -4   6   3 23.8049 24.4556  10
   4  -6  -2 32.2005 25.2041  13
  -4  -6   2-17.4009 28.5297   7
  -4   6   2 44.4855 32.6103  10
  -4   6   1 136.210 44.0423  10
   4  -6  -1 156.812 37.0835  13
  -4  -6   1 127.090 35.6965   7
   4  -6   0 142.734 35.2038  13
  -4  -6   0 185.208 45.6460   7
  -4   6   0 224.016 51.6071  10
   4  -6   1 77.0604 29.6154  13
  -4  -6  -1 54.0635 31.1711   7
  -4   6  -1 68.3932 37.2201  10
  -4  -6  -2-27.6163 27.5312   7
  -4   6  -2 18.7371 25.7679  10
   4  -6   3 16.9347 20.9710  13
  -4  -6  -3-14.2138 24.6680   7
  -4   6  -3 28.9053 30.4191  10
   4  -6   4 38.3166 24.6206  13
  -4   6  -4 53.4220 32.2137  10
  -4  -6  -4 18.8091 22.2170   7
  -4  -6  -5 575.751 60.6242   7
  -4   6  -5 622.199 68.8855  10
  -4  -6  -6 10.3416 21.5304   7
  -4   6  -6-11.1014 17.5680  10
  -5   0  17-19.8731 25.6594  12
  -5   0  16 1325.41 110.203  12
  -5   0  15-0.23406 27.4500  12
  -5   0  14 199.218 52.8616  12
  -5   0  14 208.318 49.6567  11
  -5   0  13 22.1076 33.7347  12
  -5   0  13-13.6917 37.0303  11
  -5   0  12 2865.95 173.820  12
  -5   0  12 10821.2 259.545  16
  -5   0  11 13.9614 61.5849  15
  -5   0  11 47.0848 30.5654  12
  -5   0  10 12127.6 1190.43   4
  -5   0   9-242.177 176.132   4
  -5   0   8 4937.89 677.525   4
   5   0  -7 96.4921 96.7629  22
   5   0  -6 30018.5 1310.89  22
  -5   0   6 28215.5 1364.65  21
  -5   0   5 165.832 120.698  21
   5   0  -5 129.953 92.3092  22
   5   0  -4 42853.8 1497.38  22
  -5   0   4 41700.2 1506.71  21
   5   0  -3-51.4952 57.5721  22
  -5   0   3-36.6634 62.5284  21
  -5   0   2 43922.8 1443.43  21
   5   0  -2 45712.9 1497.03  22
   5   0  -1-3.96524 75.5025  22
  -5   0   1-81.7301 84.0364  21
   5   0   0 73923.6 1901.18  22
  -5   0   0 72818.6 1762.48  21
   5   0   1 117.451 71.6201  22
  -5   0  -1 19.9354 78.7830  21
   5   0   2 976.788 213.273  22
   5   0   3-199.206 117.923  22
   5   0   3 116.225 90.4853  19
   5   0   3 42.1985 92.2925  20
   5   0   4 1695.71 316.314  19
   5   0   4 2274.11 375.828  22
   5   0   4 1944.02 368.028  20
   5   0   5-22.6235 77.1382  22
   5   0   5-29.5575 82.9054  20
   5   0   5-11.8014 109.186  19
   5   0   5 94.7867 107.400   3
   5   0   6 2241.91 369.862   3
   5   0   6 1825.05 402.011  20
   5   0   6 1700.13 360.064  19
   5   0   7 40.8969 124.933   3
   5   0   7-495.666 231.502  19
   5   0   8 6216.82 706.347   3
   5   0   8 6787.08 848.646  19
   5   0   9 65.0971 167.104   3
   5   0  10 5285.25 249.344   8
   5   0  10 5304.45 230.051  18
   5   0  11-13.6038 32.9285   8
   5   0  11 29.6224 32.5032  18
   5   0  12 555.038 76.2401  18
   5   0  12 501.761 85.1720   8
   5   0  13-50.9622 50.5931   8
   5   0  13 65.6537 38.1920  17
   5   0  14 57.4654 36.8640   8
   5   0  14 48.0727 33.2830  17
   5   0  15 1.16237 26.4433   8
   5   0  15-25.9551 25.5255  17
   5   0  16 745.525 77.9261   8
  -5  -1  17 73.6854 24.9815  12
  -5   1  17 86.5570 31.9588  11
  -5  -1  16-43.7077 29.6055  12
  -5   1  16 3.79110 25.2495  11
  -5   1  15 653.211 85.1063  12
  -5  -1  15 529.702 75.8124  12
  -5   1  15 624.655 82.7425  11
  -5  -1  14 203.374 51.3615  12
  -5   1  14 119.694 44.5178  11
  -5  -1  13 551.445 103.314  15
  -5   1  13 618.292 87.1192  12
  -5  -1  13 580.313 81.9813  12
  -5   1  13 545.101 83.7766  11
  -5  -1  12 18.2943 39.4971  15
  -5   1  12 8.35739 29.7153  12
  -5  -1  12-4.98904 26.9345  12
  -5   1  12 30.5655 35.9937  11
  -5  -1  11-63.3352 53.8756  15
  -5  -1  11-13.0307 25.7827  12
  -5   1  11 22.0334 28.4797  12
  -5   1  11 58.4624 36.9429  16
  -5  -1  10 215.113 69.2763  15
  -5   1  10 218.844 48.2232  12
  -5  -1  10 332.049 57.8333  12
  -5   1  10 220.158 45.4304  16
  -5   1   9 1294.42 348.730   4
  -5  -1   9 1503.72 316.898   3
   5   1  -8 4108.97 569.390  22
  -5  -1   8 3314.84 520.441  21
  -5  -1   8 2985.82 500.997   4
  -5   1   8 3306.15 573.121   4
   5   1  -7 539.792 208.129  22
  -5  -1   7 714.906 260.155  21
  -5  -1   7 260.852 102.201   4
  -5  -1   6 2570.47 424.784  21
   5   1  -6 3081.00 461.646  22
   5   1  -5 4819.20 554.537  22
  -5  -1   5 3935.64 510.220  21
   5  -1  -5 3968.52 500.600  22
  -5  -1   4-45.9338 101.178  21
   5   1  -4-221.173 127.411  22
   5  -1  -4 79.3890 116.603  22
   5  -1  -3 10379.3 793.756  22
   5   1  -3 9205.46 724.577  22
  -5  -1   3 9640.53 773.784  21
  -5  -1   2 31879.2 1394.83  21
   5  -1  -2 29353.8 1345.90  22
   5   1  -2 33085.5 1333.00  22
   5   1  -1 21883.8 1064.19  22
   5  -1  -1 20366.1 1131.23  22
  -5   1   1 21619.4 892.275  21
  -5   1   0 17177.8 737.008  21
   5   1   0 16701.9 909.729  22
   5  -1   0 16434.1 1031.05  22
   5   1   1 45865.0 1478.48  22
   5  -1   1 45139.6 1738.70  22
   5   1   2 8522.83 627.365  22
   5  -1   2 8043.12 604.587  20
   5  -1   2 7888.14 751.962  22
   5  -1   3 10493.5 894.994  22
   5   1   3 9769.40 668.841  22
   5   1   3 9422.52 858.878  20
   5   1   4 26696.8 1486.05  20
   5  -1   4 29204.7 1545.93  22
   5  -1   5 88740.2 2742.39  22
   5   1   5 87746.7 2799.93  20
   5  -1   6 1502.28 398.022  22
   5   1   6 701.111 292.838  20
   5   1   7 3249.44 602.828  20
   5  -1   7 3243.14 549.386  19
   5   1   8 357.499 196.036   2
   5  -1   8-60.0870 105.901  19
   5   1   9 995.618 107.177   8
   5  -1   9 871.388 95.2677   8
   5  -1   9 902.670 92.2511  18
   5   1  10 290.563 63.9846   8
   5  -1  10 244.863 52.5974   8
   5  -1  10 309.736 61.1002  18
   5   1  11 424.671 81.7507   8
   5  -1  11 322.127 63.1783  18
   5  -1  11 437.929 77.1922   8
   5  -1  12-6.88871 28.8466   8
   5   1  12-28.0242 43.9954   8
   5  -1  12 54.3130 37.5650  18
   5   1  12 62.0472 42.5740  17
   5   1  13 11.0788 31.7151   8
   5  -1  13 21.7905 26.1129  18
   5   1  13 31.5691 24.0571   5
   5   1  13 77.0242 40.7481  17
   5  -1  13-20.4578 29.1682  17
   5  -1  13 45.7905 36.1067   8
   5   1  14 782.151 100.206   8
   5  -1  14 747.706 90.9082   8
   5  -1  14 759.331 80.3310  18
   5  -1  14 775.479 83.9923  17
   5   1  14 758.657 84.5867  17
   5   1  15-8.56839 28.8089   8
   5  -1  15-27.7199 34.1843   8
   5   1  15 42.7731 31.1054  17
   5   1  16 489.457 63.4879   8
   5  -1  16 427.015 54.9187   8
  -5  -2  17 51.7319 22.8410  12
  -5  -2  16 734.385 74.0396  12
  -5   2  16 714.955 75.0979  11
  -5  -2  15 339.869 58.8671  12
  -5   2  15 320.802 61.0243  11
  -5  -2  14 153.244 46.4035  12
  -5   2  14 179.664 46.5603  11
  -5  -2  14 257.922 75.8192  15
  -5   2  13 1267.57 96.3108  16
  -5  -2  13 1344.39 114.651  12
  -5   2  13 1178.71 120.148  11
  -5  -2  13 1277.92 150.773  15
  -5  -2  12 36.1188 26.2634  12
  -5   2  12 37.6373 39.2620  11
  -5   2  12 66.4029 38.5062  16
  -5  -2  12 22.0495 45.7508  15
  -5  -2  11 778.594 125.893  15
  -5  -2  11 854.643 95.7754  12
  -5   2  11 801.976 98.4127  11
  -5   2  11 671.064 77.8979  16
  -5   2  10 3481.72 192.915  12
  -5   2  10 3302.79 164.667  16
  -5  -2  10 4145.45 195.213  12
  -5  -2  10 3925.79 263.201  15
  -5   2   9 1365.20 115.288  12
  -5  -2   9 1550.57 114.476  12
  -5  -2   9 1526.86 162.652  15
  -5   2   9 1224.22 95.8981  16
   5   2  -8 2698.37 531.267  22
  -5  -2   8 1347.80 363.212  21
  -5   2   8 1758.06 439.208   4
   5   2  -7 8449.68 896.853  22
  -5  -2   7 7444.28 801.169  21
  -5   2   7 7372.81 869.700   4
   5   2  -6 1652.19 394.869  22
  -5  -2   6 1928.80 404.026  21
  -5  -2   5 14749.6 997.519   1
   5   2  -5 14004.9 1099.42  22
  -5  -2   5 14675.7 1099.41  21
   5  -2  -4 3540.94 531.337  22
   5   2  -4 2985.31 487.836  22
  -5  -2   4 3262.19 443.748   1
  -5  -2   4 2875.19 510.131  21
  -5  -2   3 1309.70 354.735  21
   5  -2  -3 969.185 286.364  22
   5   2  -3 1259.79 326.441  22
  -5  -2   3 1365.04 279.478   1
   5   2  -2 602.558 222.619  22
   5  -2  -2 523.978 242.958  22
   5  -2  -1 9843.43 930.074  22
   5   2  -1 11532.9 866.574  22
   5   2   0 6600.59 628.298  22
   5  -2   0 6665.61 781.614  22
   5   2   1 687.556 195.779  22
   5  -2   1 580.555 256.156  22
   5   2   2 5679.41 549.563  22
   5  -2   2 4917.04 696.672  22
   5   2   2 5209.37 675.358  20
   5  -2   3 27862.0 1698.60  22
   5   2   3 28123.6 1616.41  20
   5  -2   4 955.471 334.779  22
   5   2   4 1025.51 308.488  20
   5   2   5 3569.57 626.154  20
   5  -2   5 4538.78 717.755  22
   5  -2   6 9720.09 949.706   1
   5   2   6 10129.7 1088.67  20
   5  -2   6 9259.20 1057.91  22
   5   2   6 9659.21 894.502   2
   5  -2   7 1457.12 432.680  22
   5   2   7 154.558 153.480  20
   5   2   7 1059.85 358.468   2
   5   2   8 1167.32 104.580   5
   5   2   8 1146.17 108.949   8
   5  -2   8 1083.46 98.6059  13
   5  -2   8 1244.89 111.533   8
   5   2   8 1080.29 124.486  16
   5  -2   9 845.798 93.0994  18
   5   2   9 845.417 103.132   8
   5  -2   9 943.455 104.016   8
   5   2   9 870.253 95.8763   5
   5   2   9 855.865 111.259  16
   5   2  10 9711.63 345.557   8
   5  -2  10 10350.1 339.153   8
   5   2  10 9629.08 304.119   5
   5  -2  10 10154.4 322.532  18
   5   2  10 10078.5 358.227  16
   5   2  11 5122.65 255.945   8
   5  -2  11 5517.87 247.844   8
   5   2  11 5170.07 220.530   5
   5  -2  11 5398.48 237.275  18
   5   2  11 5637.93 257.403  16
   5  -2  12 1578.24 126.263  18
   5   2  12 1473.53 136.873   8
   5   2  12 1420.85 111.238   5
   5  -2  12 1500.98 130.733   8
   5   2  12 1799.49 143.711  17
   5   2  12 1496.08 123.893  16
   5   2  13 554.617 84.1572   8
   5  -2  13 608.125 79.0121   8
   5   2  13 741.252 92.4530  17
   5   2  13 617.438 71.6836  16
   5  -2  13 692.412 79.5776  18
   5  -2  14 5.12353 27.5483   8
   5   2  14 84.3759 39.4640   8
   5  -2  14 53.9161 24.2536  18
   5  -2  15 2809.37 123.968  18
   5   2  15 3308.11 152.149  17
  -5  -3  15 46.1419 27.4101  12
  -5   3  15-2.05272 24.7054  11
  -5  -3  14 289.363 51.9090  12
  -5   3  14 191.318 43.5835  11
  -5  -3  13 1034.14 93.9398  12
  -5   3  13 1093.30 109.118  11
  -5   3  13 1339.37 89.5338  16
  -5  -3  12 1772.66 129.770  12
  -5   3  12 1727.41 140.968  11
  -5   3  12 1462.44 99.3392  16
  -5  -3  12 1606.06 172.377  15
  -5  -3  11 1177.03 110.150  12
  -5   3  11 1031.85 112.528  11
  -5   3  11 910.734 84.7034  16
  -5  -3  11 1167.20 155.684  15
  -5  -3  10 77.0634 38.9917  12
  -5   3  10 77.2244 30.0415   6
  -5   3  10 84.2933 42.6650  11
  -5   3  10-22.5393 26.0428  16
  -5  -3  10 78.2379 55.0797  15
  -5  -3   9 195.361 49.9765  12
  -5   3   9 160.472 47.6231  11
  -5   3   9 111.656 35.4885  16
  -5  -3   9 95.3504 59.8513  15
  -5  -3   8 2537.40 151.064  12
  -5   3   8 2296.49 158.969  11
  -5   3   8 2469.38 162.176  10
  -5  -3   8 2605.13 218.642  15
  -5  -3   7 3123.53 162.874  12
  -5   3   7 3020.22 175.291  11
  -5   3   7 2890.12 173.611  10
  -5  -3   7 2945.23 223.864  15
  -5  -3   6 580.414 69.7235  12
  -5   3   6 612.295 81.7470  10
  -5  -3   6 533.027 92.9085  15
  -5  -3   5 1744.94 383.357   1
   5   3  -5 1703.04 428.385  22
  -5  -3   5 2221.88 483.513  21
   5   3  -4 2446.11 531.033  22
  -5  -3   4 1518.93 339.311   1
  -5  -3   4 1926.35 460.966  21
  -5  -3   3 6439.81 681.928   1
   5   3  -3 7354.96 865.236  22
  -5  -3   3 6966.99 841.047  21
   5  -3  -3 6358.18 828.413  22
   5   3  -2 19668.3 1378.52  22
  -5  -3   2 16308.4 1026.52   1
   5  -3  -2 16020.6 1348.80  22
   5   3  -1 1729.55 411.025  22
   5  -3  -1 942.017 364.130  22
   5   3   0 1041.04 306.041  22
   5  -3   0 910.518 370.396  22
   5   3   0 999.328 284.939  20
   5   3   1-159.705 128.080  22
   5  -3   1-96.9151 168.974  22
   5   3   1 114.805 162.648  20
   5  -3   2-280.855 221.795  22
   5   3   2-220.157 180.858  20
   5   3   3 508.787 241.238  20
   5  -3   3 200.645 156.357  22
   5  -3   4 2340.60 573.979  22
   5   3   4 3011.17 591.553  20
   5  -3   5 96.1885 38.3947  13
   5   3   5 1.88910 36.7263  14
   5   3   5 43.3347 30.3922   5
   5   3   5-16.9522 39.3821  16
   5   3   6 3349.03 234.449  14
   5  -3   6 3192.96 164.389  13
   5   3   6 2912.58 172.363   5
   5   3   6 3056.42 216.908  16
   5   3   7 68.2965 55.3505  14
   5  -3   7-1.57386 29.7835   8
   5  -3   7-7.18057 30.3067  13
   5   3   7 16.2369 36.5000   5
   5   3   7 2.77070 41.4343  16
   5  -3   8 3814.32 185.997  13
   5  -3   8 3739.80 191.284   8
   5   3   8 3236.72 184.652   5
   5   3   8 3802.18 235.439  16
   5  -3   9 2096.89 140.827  13
   5   3   9 1939.96 141.595   5
   5   3   9 2185.94 178.741  16
   5  -3  10 13707.6 377.328  18
   5   3  10 13831.2 422.482  16
   5  -3  11 874.273 95.7950  18
   5   3  11 662.620 92.6451  16
   5  -3  12 68.7574 37.9156  18
   5   3  12 134.431 52.1571  16
   5  -3  13 5261.35 195.946  18
   5   3  13 5299.50 198.774  16
   5  -3  14 1498.15 93.6767  18
   5   3  14 1466.56 90.1498  16
   5   4 -14 327.317 50.0100  10
  -5  -4  14 398.652 44.5649  12
  -5  -4  13 159.882 34.9175  12
  -5   4  13 179.225 40.3863  11
   5   4 -12 34.9617 35.4715  10
  -5   4  12 96.2523 36.8580  11
  -5  -4  12 128.784 38.5717  12
   5   4 -11 757.136 105.896  10
  -5  -4  11 816.608 83.3990  12
  -5   4  11 829.345 86.1044  11
   5   4 -10 669.068 109.919  10
  -5   4  10 856.727 81.4341   6
  -5  -4  10 733.207 81.9990  12
   5   4  -9 854.779 117.292  10
  -5  -4   9 1109.13 102.805  12
  -5  -4   8 793.948 88.4526  12
  -5   4   8 795.916 95.1916  10
  -5  -4   7 6777.85 249.606  12
  -5   4   7 6417.30 269.587  10
   5   4  -6-21.4983 39.8641  10
  -5  -4   6 23.4393 32.3559  12
  -5   4   6-1.85607 31.9184  10
   5   4  -5-17.3116 41.0704  10
  -5   4   5 4.42255 34.9058  10
  -5  -4   5 12.2107 23.9502   7
   5   4  -4 297.665 69.6294  10
  -5   4   4 394.329 72.7024  10
  -5  -4   4 420.402 66.9656   7
   5   4  -3 477.104 83.6863  10
  -5   4   3 494.136 81.3204  10
  -5  -4   3 488.058 73.8124   7
   5  -4  -2 1974.52 136.900  13
  -5  -4   2 2174.68 154.721   7
  -5   4   2 2160.39 161.467  10
   5  -4  -1 2049.63 139.291  13
  -5  -4   1 1901.38 146.896   7
  -5   4   1 2235.16 162.693  10
  -5  -4   0 111.273 45.8089   7
   5  -4   0 137.183 44.9481  13
  -5   4   0 37.1016 28.7651  10
  -5  -4  -1-16.5532 35.1392   7
   5  -4   1 36.8927 33.2260  13
   5   4   1-10.8413 41.6429  16
  -5   4  -1 27.9430 33.2355  10
   5  -4   2 1232.04 109.052  13
  -5  -4  -2 1152.87 119.300   7
  -5   4  -2 1170.37 120.081  10
   5   4   2 1152.55 129.394  16
   5  -4   3 1936.30 132.389  13
  -5  -4  -3 1899.55 151.033   7
  -5   4  -3 2187.10 159.161  10
   5   4   3 2002.22 179.591  16
   5  -4   3 2064.29 133.746   7
   5  -4   4 1145.73 104.779  13
  -5   4  -4 1285.88 122.891  10
   5   4   4 1105.95 136.146  16
  -5  -4  -4 955.062 108.793   7
  -5  -4  -5 125.547 47.5655   7
   5  -4   5 187.849 45.9085  13
   5   4   5 129.145 59.3310  16
   5  -4   6 3042.97 165.308  13
   5   4   6 2650.21 202.797  16
   5  -4   7-37.6058 31.8856  13
   5   4   7 37.0130 37.7109  16
   5  -4   8 5147.95 209.455  13
   5   4   8 5276.03 266.978  16
  -5  -4  -8 5039.13 233.460   7
   5  -4   9 3016.87 155.508  13
   5   4   9 2836.55 186.147  16
  -5  -4  -9 2693.63 163.692   7
  -5  -4 -10 228.430 49.2499   7
   5   4  10 309.336 64.6143  16
   5  -4  10 269.720 54.3695  18
   5  -4  11 122.137 38.4969  18
   5   4  11 136.112 37.4303  16
   5  -4  12 234.098 41.3001  18
   5   4  12 285.166 48.0417  16
   5  -4  13 72.8842 24.2559  18
   5   4  13 40.0398 18.5845  16
   5   5 -11 107.483 39.2696  10
  -5  -5  11 98.0545 30.6633  12
   5   5 -10 242.111 52.7609  10
  -5   5  10 323.937 43.6441   6
  -5  -5  10 326.676 47.6335  12
  -5   5   9 1305.15 92.0545   6
   5  -5  -9 1153.82 85.9852  13
  -5  -5   9 1278.35 94.0448  12
   5   5  -9 1190.15 116.114  10
   5   5  -8 119.306 52.9182  10
  -5   5   8 92.3248 31.7028   6
   5  -5  -8 33.2394 26.6671  13
  -5  -5   8 88.1120 33.7593  12
   5   5  -7-3.08822 32.4958  10
   5  -5  -7-26.8149 31.9436  13
  -5  -5   7 14.0522 27.5711  12
  -5   5   7 30.0624 30.0656  10
   5   5  -6 0.75209 36.7718  10
   5  -5  -6 13.3048 30.2083  13
  -5  -5   6 22.6741 30.6894  12
  -5  -5   6-3.25022 22.2725   7
  -5   5   6 24.3076 29.6597  10
   5  -5  -5 1633.31 124.314  13
  -5  -5   5 1559.04 119.484   7
  -5   5   5 1777.52 138.037  10
   5   5  -5 1524.78 142.190  10
   5  -5  -4 3744.55 189.651  13
  -5  -5   4 3232.53 178.408   7
  -5   5   4 3570.84 200.223  10
   5   5  -4 3481.85 208.332  10
   5  -5  -3 338.607 65.7068  13
  -5   5   3 423.451 75.6451  10
  -5  -5   3 328.285 64.1533   7
   5  -5  -2 766.340 89.2602  13
  -5   5   2 870.694 104.776  10
  -5  -5   2 707.614 89.1671   7
   5  -5  -1 38.0437 42.2279  13
  -5   5   1 11.5081 32.3516  10
  -5  -5   1 16.6638 29.7152   7
   5  -5   0 74.8150 41.2813  13
  -5   5   0 44.2102 39.4744  10
  -5  -5   0 51.4774 36.7645   7
   5  -5   1 1596.76 123.360  13
  -5  -5  -1 1320.81 123.287   7
  -5   5  -1 1607.87 138.800  10
  -5  -5  -2 285.587 61.5838   7
   5  -5   2 156.974 43.6093  13
  -5   5  -2 182.183 53.0547  10
  -5  -5  -3 89.1043 37.6426   7
   5  -5   3 201.431 50.1009  13
  -5   5  -3 117.561 47.2013  10
   5  -5   4 2163.13 133.859  13
  -5  -5  -4 1860.84 145.863   7
  -5   5  -4 2107.06 152.242  10
   5   5   4 2013.93 155.165  16
  -5  -5  -5 91.0534 37.0666   7
   5  -5   5 166.429 45.5862  13
   5   5   5 101.933 43.1676  16
  -5   5  -5 125.458 37.2171  10
   5  -5   6 848.241 82.2394  13
  -5  -5  -6 783.197 89.7203   7
   5   5   6 878.480 97.8146  16
  -5  -5  -7 242.777 50.4602   7
   5  -5   7 263.599 44.0717  13
   5   5   7 218.765 50.0636  16
  -5  -5  -8 18.6799 19.7512   7
   5   5   8 26.1326 27.9414  16
   5  -5   9 150.138 36.3699  18
   5   5   9 142.188 37.1093  16
   5  -5  10-10.1902 21.2632  18
   5   5  10-44.7436 24.9148  16
  -5   6   7-17.9174 17.0078   6
  -5  -6   7 6.68404 15.0256  12
   5   6  -6 67.2022 27.0621  10
  -5   6   6 46.7328 21.2642   6
   5  -6  -6 24.3756 20.3212  13
  -5  -6   6 34.3578 20.7099  12
  -5  -6   6 30.3719 14.1249   7
  -5   6   5-3.30844 19.2412   6
   5  -6  -5 41.6766 28.2651  13
  -5  -6   5 13.5133 17.6101  12
  -5  -6   5-22.8937 21.1993   7
  -5   6   5 68.5374 29.6915  10
   5   6  -5 34.5404 21.4392  10
  -5   6   4 1137.83 78.8017   6
   5  -6  -4 1033.90 81.7804  13
  -5  -6   4 1117.72 80.9866  12
  -5  -6   4 1003.01 77.8442   7
  -5   6   4 1081.95 88.8195  10
   5  -6  -3 25.4534 25.7005  13
  -5  -6   3 23.5355 20.0562  12
  -5  -6   3 16.4794 22.6784   7
  -5   6   3-21.1945 28.5452  10
  -5   6   3 9.02234 19.9821   6
  -5   6   2-16.9329 23.2099   6
   5  -6  -2-34.2988 31.6307  13
  -5  -6   2-6.92143 20.8323   7
  -5   6   2 1.01387 23.7665  10
   5  -6  -1 2323.09 124.472  13
  -5  -6   1 1908.11 120.731   7
  -5   6   1 2202.47 135.193  10
   5  -6   0 1929.73 112.161  13
  -5  -6   0 1895.64 120.120   7
  -5   6   0 2034.69 128.604  10
   5  -6   1 1742.96 104.997  13
  -5  -6  -1 1560.86 108.151   7
  -5   6  -1 1650.46 116.078  10
  -5   6  -2 224.290 46.7973  10
  -5  -6  -2 245.363 46.8210   7
   5  -6   2 230.212 41.8348  13
   5  -6   3 500.364 52.9415  13
  -5   6  -3 394.040 56.4386  10
  -5  -6  -3 389.860 55.3320   7
   5  -6   4 638.630 56.5612  13
  -5  -6  -4 742.876 69.3568   7
  -5   6  -4 706.284 67.9984  10
  -5   6  -5 52.5660 23.9573  10
  -5  -6  -5 18.7894 21.5831   7
  -6   0  15-20.7228 37.5476  12
  -6   0  14 32.5345 30.5386  12
  -6   0  14 1.67653 28.8001  11
  -6   0  13 1.62425 29.3736  12
  -6   0  13-39.6376 43.8637  11
  -6   0  12 1417.49 153.323  15
  -6   0  12 1141.80 111.277  12
  -6   0  11-23.1144 45.7200  15
  -6   0  11-18.3458 32.9322  12
  -6   0  10 64.7887 38.8737  15
  -6   0  10 125.806 42.4890  12
  -6   0   9-287.134 200.270   4
  -6   0   8 31.0029 138.749   4
   6   0  -7 175.292 158.895  22
   6   0  -6 13327.6 977.353  22
  -6   0   6 12211.7 976.869  21
   6   0  -5 131.698 169.075  22
  -6   0   5 207.566 165.977  21
   6   0  -4 3108.54 460.046  22
  -6   0   4 3399.52 470.350  21
   6   0  -3-78.3449 83.4279  22
  -6   0   3 29.5008 82.0718  21
   6   0  -2 674746. 6502.08  22
  -6   0   2 644891. 6113.35  21
   6   0  -1 75.0343 94.3187  22
  -6   0   1-49.0998 110.890  21
  -6   0   0 129198. 2625.51  21
   6   0   0 125360. 2836.85  22
   6   0   1 40.6588 124.182  22
  -6   0  -1 4.35977 102.529  21
   6   0   2 103597. 2669.85  22
  -6   0  -2 104262. 2308.86  21
   6   0   2 107764. 2231.21  19
   6   0   3 73.2901 128.183  20
   6   0   3 74.1300 67.1112  19
   6   0   3 10.2879 96.6247  22
   6   0   4 1420.25 326.640  22
   6   0   4 1315.46 338.752  20
   6   0   4 1172.50 296.696  19
   6   0   5-21.0598 136.147  20
   6   0   5-19.9680 75.9587  19
   6   0   6 1222.08 350.420  20
   6   0   6 1312.09 362.491  19
   6   0   7-131.723 181.804  20
   6   0   7-194.034 122.801  19
   6   0   8 7420.00 274.958   8
   6   0   8 7571.50 931.806  19
   6   0   8 7512.28 267.376  18
   6   0   9 79.2316 44.1564   8
   6   0   9-10.9509 31.3050  18
   6   0  10 1256.83 117.119  18
   6   0  10 1526.94 137.275   8
   6   0  11-7.97346 34.5342   8
   6   0  11-6.48475 28.2971  18
   6   0  12 2057.24 161.538   8
   6   0  13-8.87286 37.5605   8
   6   0  14 822.478 97.3098   8
   6   0  15-18.8630 28.5660   8
   6   0  15 7.63825 20.1558   5
   6   0  16 621.961 62.6188   8
  -6  -1  16 36.3854 27.1729  12
  -6   1  16 19.6910 25.7680  11
  -6  -1  15-8.92728 24.8435  12
  -6   1  15 27.9151 34.6639  11
  -6   1  14 69.2317 41.4371  12
  -6  -1  14 70.1799 37.7668  12
  -6   1  14 33.0920 29.3356  11
  -6  -1  14 75.1685 39.7730  15
  -6  -1  13 1034.16 133.559  15
  -6   1  13 1057.78 112.161  12
  -6   1  13 1062.29 115.083  11
  -6  -1  13 1048.56 104.072  12
  -6  -1  12 294.498 73.8578  15
  -6  -1  12 339.840 63.5668  12
  -6  -1  11 649.566 114.466  15
  -6  -1  11 530.110 73.0177  12
  -6   1  11 705.818 89.5646  12
  -6   1  10 2502.52 157.129  12
  -6  -1  10 2584.08 151.874  12
  -6  -1  10 2489.57 205.908  15
  -6   1  10 2384.13 183.314  15
  -6  -1   9 295.904 72.6487  15
  -6   1   9 1087.89 100.292  16
   6   1  -8 1117.82 342.664  22
  -6   1   8 1189.47 397.548   4
  -6  -1   8 1206.43 324.963  21
   6   1  -7 42842.5 1922.79  22
  -6  -1   7 41782.3 1925.66  21
  -6  -1   7 41102.8 1893.99   4
   6  -1  -6 26527.0 1448.87  22
   6   1  -6 25246.8 1432.01  22
  -6  -1   6 24992.0 1447.81  21
   6   1  -5 17972.5 1175.81  22
   6  -1  -5 18171.5 1195.90  22
  -6  -1   5 17853.5 1188.63  21
   6   1  -4 25174.7 1359.29  22
   6  -1  -4 23533.6 1350.29  22
  -6  -1   4 23857.4 1357.73  21
   6   1  -3 11437.3 896.231  22
   6  -1  -3 11975.1 956.895  22
  -6  -1   3 12627.4 974.217  21
   6  -1  -2 3577.06 532.520  22
   6   1  -2 4069.12 527.151  22
  -6  -1   2 3722.66 538.862  21
   6   1  -1 288.399 153.116  22
  -6  -1   1 58.3142 109.129  21
   6  -1  -1 159.818 90.5213  22
  -6   1   1 160.525 59.9186  21
   6   1   0 30250.7 1369.63  22
   6  -1   0 29273.0 1532.77  22
   6   1   1 48151.6 1706.65  22
   6  -1   1 43651.0 1909.83  22
   6   1   2 95637.4 2402.63  22
   6  -1   2 83958.7 2710.51  22
   6  -1   3 67909.4 2487.23  22
   6   1   3 68764.8 2498.26  20
   6  -1   4 934.999 288.830  22
   6   1   4 822.510 308.245  20
   6  -1   5 2192.50 445.064  22
   6   1   5 2577.86 526.208  20
   6  -1   6 18100.6 1290.52  19
   6   1   6 16448.5 1362.36  20
   6   1   7 2530.87 472.476   2
   6   1   7 1346.42 393.749  20
   6  -1   7 1566.10 397.907  19
   6   1   8 134.428 38.7121   8
   6  -1   8 100.868 38.4459   8
   6  -1   8 79.4966 34.3272  18
   6  -1   9 2.76547 31.2496  18
   6   1   9-22.1923 27.9673   8
   6  -1   9 3.68744 32.2316   8
   6   1  10 1514.61 139.257   8
   6  -1  10 1549.51 137.911   8
   6  -1  10 1639.13 134.305  18
   6   1  11 127.400 47.8881   8
   6  -1  11 202.276 58.2953   8
   6  -1  11 176.561 46.1011  18
   6   1  12 603.494 92.5431   8
   6  -1  12 565.155 88.6488   8
   6  -1  12 660.053 87.2060  18
   6   1  12 632.252 80.0529   5
   6   1  13 303.510 66.0202   8
   6  -1  13 308.518 63.3717   8
   6  -1  13 233.007 48.4513  18
   6   1  13 275.635 50.9024   5
   6   1  14 302.066 63.1702   8
   6  -1  14 274.565 57.5975   8
   6   1  14 215.616 41.3188   5
   6   1  15 1119.51 96.5989   8
   6  -1  15 1051.48 92.2339   8
   6   1  16 245.337 41.8998   8
  -6  -2  16 377.571 51.1500  12
  -6   2  16 314.246 47.4173  11
  -6  -2  15 1205.60 97.5601  12
  -6   2  15 1132.17 101.786  11
  -6  -2  14 350.223 58.5089  12
  -6   2  14 318.981 62.3678  11
  -6  -2  14 317.292 75.9360  15
  -6  -2  13 51.2426 32.0348  12
  -6  -2  13-5.38874 43.2970  15
  -6  -2  12 901.546 97.9664  12
  -6   2  12 941.323 114.283  11
  -6  -2  12 815.460 123.752  15
  -6   2  11 1775.14 151.078  11
  -6   2  11 2033.38 124.648  16
  -6  -2  11 1746.07 131.935  12
  -6  -2  11 1989.34 195.291  15
  -6  -2  10 8622.71 283.051  12
  -6  -2  10 8211.18 390.129  15
  -6   2   9 8347.40 252.597   6
  -6  -2   9 8107.36 266.045  12
  -6  -2   9 7968.12 378.017  15
  -6  -2   8 17.0810 45.1839  15
  -6   2   8-0.57727 39.8342  15
  -6   2   8 71.5101 25.8312   6
  -6  -2   8 84.2223 38.0770  12
  -6   2   8 61.5349 37.2534  16
   6   2  -7 2028.89 470.774  22
  -6  -2   7 1628.44 416.710  21
  -6   2   7 1552.69 398.879   4
   6   2  -6 303.246 234.673  22
  -6  -2   6 612.550 206.637  21
   6   2  -5 5887.96 746.974  22
  -6  -2   5 5869.15 746.676  21
   6   2  -4 9490.46 924.957  22
   6  -2  -4 8384.20 908.240  22
  -6  -2   4 9598.71 957.846  21
   6   2  -3 8339.41 837.673  22
   6  -2  -3 8318.17 907.277  22
  -6  -2   3 8152.87 874.755  21
   6  -2  -2 164.799 104.848  22
   6   2  -2 94.7243 82.1104  22
  -6  -2   2 350.625 153.196  21
   6   2  -1 976.259 272.058  22
   6  -2  -1 592.634 245.447  22
   6  -2   0 1142.37 343.460  22
   6   2   0 1169.71 302.012  22
   6  -2   1 618.799 284.713  22
   6   2   1 304.666 173.449  22
   6   2   2 656.659 207.578  22
   6   2   2 423.029 195.897  20
   6  -2   2 722.963 312.254  22
   6  -2   3 4656.51 744.875  22
   6   2   3 5533.24 779.992  20
   6  -2   4 9481.97 1095.24  22
   6   2   4 9222.55 1029.05  20
   6  -2   5 16695.9 1489.08  22
   6   2   5 14456.1 1327.87  20
   6  -2   6 12738.6 1314.19  22
   6   2   6 11441.0 1220.07  20
   6   2   7 13896.8 455.278  14
   6   2   7 14026.3 365.953   5
   6  -2   7 13484.8 343.999  13
   6  -2   7 14294.8 375.028   8
   6  -2   7 14254.9 366.098  18
   6   2   7 13202.0 431.948  16
   6  -2   8 481.808 73.5656  18
   6  -2   8 543.376 72.3547  13
   6  -2   8 522.877 81.4168   8
   6   2   8 541.731 77.1369   5
   6   2   8 404.819 76.6568  16
   6  -2   9-9.01388 36.1771   8
   6  -2   9-12.9316 36.0320  18
   6   2   9 33.8676 45.4407   5
   6   2   9-56.3659 45.0473  16
   6   2   9-52.4656 42.4872   8
   6   2  10 644.009 90.7765   8
   6  -2  10 603.216 89.3956   8
   6  -2  10 595.162 81.5453  18
   6   2  10 603.258 83.2663   5
   6   2  10 583.660 83.2635  16
   6   2  11 3621.40 208.886   8
   6  -2  11 3886.85 208.894   8
   6   2  11 3597.90 185.899   5
   6  -2  11 3784.22 198.008  18
   6   2  11 3685.77 202.928  16
   6   2  12 3209.78 189.974   8
   6  -2  12 3274.77 185.278   8
   6   2  12 3267.71 167.239   5
   6  -2  12 3419.98 181.534  18
   6   2  12 3489.36 177.866  16
   6   2  13 5065.46 223.524   8
   6  -2  13 5066.24 215.734   8
   6   2  13 4761.96 184.961   5
   6  -2  13 4906.59 201.904  18
   6   2  14 255.163 50.1003   8
   6  -2  14 236.168 48.4239   8
   6  -2  14 200.885 40.0946  18
   6   3 -15 27.4086 24.9460  10
  -6  -3  15 17.9735 25.5132  12
  -6   3  15-10.5372 21.2585  11
  -6  -3  14 2305.64 127.012  12
  -6   3  14 2073.07 131.856  11
  -6  -3  13 2151.37 132.214  12
  -6   3  13 2028.87 141.161  11
  -6  -3  12 2886.61 158.931  12
  -6   3  12 2341.81 160.367  11
  -6  -3  12 2656.29 216.812  15
  -6  -3  11 526.665 74.3018  12
  -6   3  11 411.346 70.6127  11
  -6  -3  11 468.538 99.2759  15
  -6   3  10 2517.33 142.415   6
  -6  -3  10 2284.23 149.016  12
  -6   3  10 1996.58 153.532  11
  -6   3  10 2271.79 124.397  16
  -6  -3  10 2136.48 207.204  15
  -6   3   9-7.03620 31.2374   6
  -6  -3   9-16.7924 25.2753  12
  -6   3   9 24.6110 29.3543  11
  -6  -3   9 60.8811 57.3490  15
  -6   3   8 3071.77 162.913   6
  -6  -3   8 3075.88 168.292  12
  -6   3   8 2866.92 179.048  11
  -6  -3   8 2569.15 219.441  15
  -6  -3   7 786.700 84.5749  12
  -6   3   7 801.546 100.220  10
  -6  -3   7 671.168 106.006  15
  -6  -3   6 455.993 88.8662  15
  -6  -3   6 619.643 73.7982  12
  -6   3   6 650.236 86.8380  10
  -6   3   5 1265.98 117.677  10
  -6  -3   5 1217.48 139.574  15
  -6  -3   4 121.051 142.309  21
  -6   3   4 24.6314 30.0525  10
   6   3  -3-133.175 134.910  22
   6  -3  -3-494.518 271.743  22
   6   3  -2 1375.87 386.578  22
   6  -3  -2 1712.74 505.364  22
  -6  -3   2 1654.19 447.352  21
   6   3  -1 670.188 272.497  22
   6  -3  -1 698.592 269.555  22
   6   3   0 710.536 274.539  22
   6  -3   0 693.266 199.690  22
   6   3   0 877.050 339.463  20
   6  -3   1 1151.08 435.841  22
   6   3   1 907.628 328.706  20
   6  -3   2 4866.50 858.060  22
   6   3   2 4877.56 776.409  20
   6   3   3 978.208 129.216  14
   6  -3   3 953.057 88.2500  13
   6   3   3 732.846 307.253  20
   6   3   4 362.063 82.3873  14
   6  -3   4 382.161 61.3787  13
   6   3   4 364.580 61.5422   5
   6   3   4 324.093 70.0940  16
   6   3   5 758.605 118.458  14
   6  -3   5 696.021 79.3503  13
   6   3   5 631.051 85.2080   5
   6   3   5 518.885 91.4665  16
   6   3   6 7.30905 49.3473  14
   6   3   6 13.4020 31.0181   5
   6  -3   6 34.9513 31.9178  13
   6   3   6 18.8803 36.7285  16
   6   3   7 2477.78 206.857  14
   6  -3   7 2484.20 153.477  13
   6  -3   7 2468.57 159.661   8
   6   3   7 2172.50 155.977   5
   6   3   7 2532.94 197.795  16
   6  -3   8 9939.08 308.465  13
   6   3   8 9442.93 319.214   5
   6   3   8 9591.20 380.440  16
   6  -3   9 4585.60 215.901   8
   6   3   9 4269.38 211.635   5
   6  -3   9 4654.14 221.441  18
   6   3   9 4458.44 248.933  16
   6  -3  10 1090.74 105.763   8
   6   3  10 942.245 98.5560   5
   6  -3  10 1082.42 108.950  18
   6   3  10 1081.18 116.071  16
   6  -3  11 2941.34 166.156  18
   6  -3  11 2755.13 156.347   8
   6   3  11 2823.28 171.063  16
   6  -3  12 7589.54 245.766  18
   6   3  12 7576.64 250.631  16
   6  -3  13 495.726 60.3003  18
   6   3  13 481.225 54.8173  16
   6  -3  14 128.389 28.1713  18
   6   4 -13 424.050 63.5977  10
  -6  -4  13 512.595 54.5861  12
  -6   4  13 442.765 51.9845  11
  -6  -4  12 1346.71 95.4736  12
  -6   4  12 1227.18 91.2227  11
   6   4 -12 1405.09 124.609  10
  -6   4  11 2289.27 116.186   6
  -6  -4  11 2386.50 135.159  12
   6   4 -11 2042.95 160.859  10
   6   4 -10 486.607 87.4734  10
  -6   4  10 429.989 58.9648   6
  -6  -4  10 467.517 66.4290  12
   6   4  -9 353.478 77.1957  10
  -6  -4   9 454.481 67.0289  12
  -6   4   9 509.958 66.5707   6
  -6   4   8 3482.85 172.822   6
  -6  -4   8 3524.46 177.973  12
  -6   4   8 3141.90 184.116  10
  -6  -4   7 3014.23 166.303  12
  -6   4   7 3108.29 188.328  10
   6   4  -6 29.9359 38.4224  10
   6  -4  -6 91.7635 39.1968  13
  -6  -4   6 133.061 42.7873  12
  -6   4   6 152.333 52.2482  10
   6   4  -5 7.54642 44.5162  10
   6  -4  -5 2.94976 35.9542  13
  -6   4   5 47.6019 39.3690  10
   6   4  -4-12.7874 36.2883  10
   6  -4  -4 4.98240 30.1112  13
  -6   4   4 31.1493 34.9491  10
  -6  -4   4 22.9066 26.5440   7
   6  -4  -3 43.5914 32.6422  13
  -6   4   3 66.3259 42.5054  10
  -6  -4   3 44.2320 34.4800   7
  -6  -4   2 108.304 45.9963   7
   6  -4  -2 116.043 43.8455  13
  -6   4   2 56.6396 45.2195  10
  -6  -4   1 49.5472 31.5657   7
   6  -4  -1 50.6214 31.0276  13
  -6   4   1 106.851 48.3436  10
  -6  -4   0 142.649 46.1078   7
   6  -4   0 165.975 53.4082  13
  -6   4   0 135.735 42.5327  10
   6  -4   1 957.921 97.9675  13
  -6  -4  -1 866.217 104.132   7
  -6   4  -1 982.995 107.336  10
   6   4   1 978.183 124.059  16
   6  -4   2 2569.62 154.687  13
  -6  -4  -2 2277.64 169.391   7
  -6   4  -2 2509.34 166.439  10
   6   4   2 2447.03 196.747  16
   6  -4   3 1878.80 134.564  13
  -6   4  -3 2027.81 147.976  10
  -6  -4  -3 1509.92 139.661   7
   6   4   3 1619.27 159.237  16
   6  -4   4 2643.78 157.091  13
   6   4   4 2492.10 202.385  16
  -6  -4  -4 2342.00 170.145   7
  -6  -4  -5 647.751 95.8470   7
   6  -4   5 711.767 83.1822  13
   6   4   5 694.857 107.933  16
   6  -4   6 307.252 57.6444  13
   6   4   6 270.491 72.0477  16
   6  -4   7 537.325 71.9446  13
   6   4   7 526.280 88.1170  16
   6  -4   8 804.929 85.9499  13
  -6  -4  -8 905.123 100.914   7
   6   4   8 769.729 100.541  16
  -6  -4  -9 409.659 63.7845   7
   6  -4   9 582.707 74.3657  18
   6   4   9 613.673 83.9616  16
   6  -4  10 779.788 80.5849  18
  -6  -4 -10 559.064 69.4422   7
   6   4  10 611.765 77.7817  16
   6  -4  11-4.32973 21.9091  18
   6   4  11-20.8392 23.7183  16
   6  -4  12 43.6271 21.3072  18
   6   4  12 65.8670 24.4780  16
   6   5 -10 23.4110 27.0279  10
  -6   5  10 55.3052 22.7862   6
  -6  -5  10 62.6406 23.3663  12
   6   5  -9 213.427 52.8680  10
  -6   5   9 178.101 36.5442   6
  -6  -5   9 249.290 42.5259  12
  -6   5   8 1138.67 88.2348   6
   6  -5  -8 1192.15 87.6009  13
  -6  -5   8 1247.65 93.0238  12
   6   5  -8 966.378 104.631  10
  -6   5   7 956.461 84.2519   6
   6  -5  -7 804.159 79.3900  13
  -6  -5   7 939.102 85.2698  12
  -6   5   7 964.637 95.1248  10
   6   5  -7 945.121 105.181  10
   6   5  -6 12.1272 36.1433  10
  -6   5   6 33.8854 29.0030   6
   6  -5  -6 26.6595 33.5019  13
  -6  -5   6 67.8836 30.0870  12
  -6   5   6 40.0716 27.8618  10
   6   5  -5 467.501 82.7192  10
  -6   5   5 462.593 64.2628   6
   6  -5  -5 514.500 70.5769  13
  -6  -5   5 518.254 68.0777  12
  -6  -5   5 491.098 67.4379   7
  -6   5   5 518.744 77.7418  10
  -6   5   4 2603.96 143.787   6
   6  -5  -4 2371.79 145.730  13
  -6  -5   4 2253.68 141.423   7
  -6   5   4 2554.46 166.756  10
  -6   5   3 3587.24 167.045   6
   6  -5  -3 3248.74 171.716  13
  -6  -5   3 3132.65 173.923   7
  -6   5   3 3317.77 190.427  10
  -6   5   2 120.765 34.6906   6
   6  -5  -2 141.445 54.9438  13
  -6   5   2 146.262 49.9641  10
  -6  -5   2 126.661 43.0571   7
  -6   5   1 3511.18 160.372   6
   6  -5  -1 3065.91 169.835  13
  -6  -5   1 3019.23 180.141   7
  -6   5   1 3369.49 193.317  10
   6  -5   0 1754.02 127.685  13
  -6  -5   0 1511.66 128.425   7
  -6   5   0 1895.37 146.733  10
   6  -5   1 1092.24 95.9110  14
   6  -5   1 1120.47 100.295  13
  -6  -5  -1 1012.87 108.860   7
  -6   5  -1 1283.01 119.893  10
  -6  -5  -2 108.698 46.0632   7
   6  -5   2 190.519 49.4839  13
  -6   5  -2 87.3390 41.6861  10
   6  -5   3 4340.10 188.756  13
  -6  -5  -3 3642.39 197.891   7
  -6   5  -3 4367.12 206.340  10
   6   5   3 3795.51 214.514  16
  -6  -5  -4-25.7465 39.3932   7
   6  -5   4 23.6291 28.8145  13
   6   5   4 5.87226 31.1356  16
  -6   5  -4 21.8856 24.7281  10
   6  -5   5 1313.84 99.2135  13
  -6  -5  -5 1190.56 107.823   7
   6   5   5 1261.75 116.086  16
  -6  -5  -6 69.3205 31.8087   7
   6  -5   6 84.4697 29.8777  13
   6   5   6 107.441 43.1517  16
   6  -5   7 1512.89 99.3667  13
   6  -5   7 1369.05 98.4700  18
  -6  -5  -7 1217.40 99.5013   7
   6   5   7 1285.28 107.009  16
  -6  -5  -8 389.425 52.2461   7
   6  -5   8 488.533 56.5163  18
   6   5   8 448.092 60.3141  16
   6  -5   9 176.770 37.0649  18
   6   5   9 153.713 35.7772  16
   6  -6  -5 1017.65 73.7537  14
  -6   6   5 1021.80 67.7415   6
   6  -6  -5 947.953 67.0764  13
  -6  -6   5 985.480 67.3427  12
  -6   6   5 1010.04 75.0018  10
   6  -6  -4 137.183 32.8267  14
  -6   6   4 194.426 33.8309   6
   6  -6  -4 125.050 29.0934  13
  -6  -6   4 163.695 33.9189  12
  -6  -6   4 146.053 27.2742   7
  -6   6   4 173.227 38.5093  10
  -6  -6   3 1264.04 80.8420  12
   6  -6  -3 1218.09 84.3147  14
  -6   6   3 1422.17 80.8749   6
   6  -6  -3 1226.57 81.7558  13
  -6  -6   3 1142.29 80.5666   7
  -6   6   3 1400.65 96.2619  10
   6  -6  -2 608.056 61.3989  14
  -6   6   2 541.288 50.3442   6
   6  -6  -2 443.952 53.4696  13
  -6  -6   2 523.148 55.3703  12
  -6  -6   2 533.599 60.1089   7
  -6   6   2 565.127 64.4432  10
   6  -6  -1 626.516 65.4536  14
   6  -6  -1 726.382 67.1782  13
  -6  -6   1 684.145 68.2475   7
  -6   6   1 644.007 69.1443  10
   6  -6   0-7.87017 18.0374  13
  -6   6   0-16.9117 24.3400  10
  -6  -6   0 38.5651 23.0780   7
   6  -6   1 3828.51 143.843  13
  -6  -6  -1 3735.41 154.365   7
  -6   6  -1 4069.56 164.048  10
   6  -6   2 977.039 71.1777  13
  -6  -6  -2 849.290 74.5181   7
  -6   6  -2 946.998 76.9034  10
   6  -6   3 87.2222 22.8619  13
  -6   6  -3 118.546 31.3584  10
  -6  -6  -3 126.285 30.2595   7
  -6  -6  -4 21.4330 21.3581   7
  -7   0  16 430.216 57.0434  12
  -7   0  15-17.0625 25.2874  12
  -7   0  14 104.053 40.3136  12
  -7   0  14 56.7293 26.8213  11
  -7   0  13 4.29730 41.4781  15
  -7   0  13 2.86689 30.3906  12
  -7   0  13 40.1095 31.7648  11
  -7   0  12 71.6987 42.1710  15
  -7   0  12 18.2476 30.4780  12
  -7   0  11-49.6931 40.6596  15
  -7   0  11 22.7408 31.9484  12
  -7   0  10 3134.45 169.327  12
  -7   0  10 3131.37 229.025  15
  -7   0   9 60.2896 52.1473  15
  -7   0   9 24.8148 35.4386  12
  -7   0   8 5375.74 794.665   4
   7   0  -7-42.0278 105.747  22
   7   0  -6 17468.1 1247.78  22
  -7   0   6 17180.1 1240.48  21
   7   0  -5 223.606 103.549  22
  -7   0   5 224.121 124.058  21
   7   0  -4 34126.4 1685.23  22
  -7   0   4 32211.9 1587.00  21
   7   0  -3 34.8264 91.9407  22
  -7   0   3 78.0976 140.219  21
   7   0  -2 11816.5 987.148  22
  -7   0   2 10743.8 862.540  21
  -7   0   1-12.6680 96.1940  21
   7   0  -1-173.229 134.900  22
   7   0   0 49486.4 2023.75  22
  -7   0   0 51651.3 1812.58  21
   7   0   1-162.045 132.711  22
   7   0   2 32288.0 1682.50  22
   7   0   3 166.128 91.9141  22
   7   0   3-8.74397 152.367  20
   7   0   4 19723.8 1352.79  22
   7   0   4 20392.6 1396.08  20
   7   0   5-394.176 219.061  20
   7   0   5-120.401 124.004  19
   7   0   6 11792.6 1124.35  20
   7   0   6 12428.9 1128.21  19
   7   0   7-21.6753 27.7927   8
   7   0   7 6.35823 28.4507  18
   7   0   8 9624.71 323.015   8
   7   0   8 10047.8 321.778  18
   7   0   9 15.0997 32.2701   8
   7   0   9 2.68543 28.5041  18
   7   0  10 2238.23 167.028   8
   7   0  10 2055.39 152.021  18
   7   0  11-45.4779 42.9565   8
   7   0  12 2139.18 158.006   8
   7   0  13 31.4597 39.5109   8
   7   0  14 60.0789 42.5362   8
   7   0  14 114.886 29.7558   5
   7   0  15 24.6658 28.0355   8
   7   0  15 44.3918 23.0041   5
  -7  -1  16 27.1676 24.1788  12
  -7   1  16-0.07757 26.9936  11
  -7  -1  15 20.6707 25.2829  12
  -7   1  15 46.7909 23.6976  11
  -7   1  14 289.134 56.3948  12
  -7  -1  14 363.419 63.6704  12
  -7   1  14 288.216 62.2004  11
  -7  -1  14 284.163 68.3274  15
  -7  -1  13 143.617 60.6003  15
  -7   1  13 194.045 52.8196  12
  -7  -1  13 226.362 57.5122  12
  -7   1  13 222.622 60.4778  11
  -7  -1  12 152.914 76.9047  15
  -7   1  12 115.143 51.2456  15
  -7   1  12 67.8621 36.1888  12
  -7  -1  12 84.4369 41.9005  12
  -7   1  11 1608.08 128.375  12
  -7  -1  11 1620.70 125.892  12
  -7  -1  11 1651.17 178.429  15
  -7   1  11 1778.71 170.519  15
  -7  -1  10 17542.5 401.114  12
  -7   1  10 17353.8 409.059  12
  -7  -1  10 17670.7 560.727  15
  -7   1  10 18106.5 522.973  15
  -7  -1   9 12580.2 327.596  12
  -7  -1   9 12021.3 451.122  15
  -7   1   9 12115.2 416.615  15
  -7  -1   8 58.1006 39.3177  15
  -7   1   8 64.2270 40.9494  15
  -7  -1   8 62.7598 40.9279   9
   7   1  -8 96.3454 179.415  22
  -7  -1   7 68.9295 157.090  21
   7   1  -7 124.859 152.918  22
   7   1  -6 43702.1 2055.47  22
   7  -1  -6 42455.4 2041.42  22
  -7  -1   6 42760.4 2044.35  21
   7   1  -5 11591.7 1039.81  22
   7  -1  -5 11810.4 1068.81  22
  -7  -1   5 11293.3 1025.96  21
   7  -1  -4 29.6714 116.619  22
  -7  -1   4-126.342 132.215  21
   7   1  -4-98.6897 160.765  22
   7   1  -3 180.068 139.519  22
   7  -1  -3 234.776 168.243  22
  -7  -1   3 95.3553 127.498  21
   7  -1  -2 18285.1 1326.07  22
  -7  -1   2 16826.8 1203.28  21
   7   1  -2 18198.5 1221.85  22
   7  -1  -1 2263.30 466.891  22
   7   1  -1 2471.86 448.029  22
  -7  -1   1 1918.12 419.052  21
   7   1   0 45375.0 1866.17  22
   7  -1   0 42771.3 2055.96  22
  -7  -1   0 43261.3 1909.30  21
  -7  -1  -1 1476.15 387.562  21
   7   1   1 940.781 264.972  22
   7  -1   1 1040.15 356.382  22
   7   1   2 6398.11 705.488  22
   7  -1   2 6340.83 815.028  22
   7   1   3 398.035 180.560  22
   7  -1   3 731.017 309.533  22
   7   1   3 592.109 276.089  20
   7  -1   4 13071.6 1223.22  22
   7   1   4 14941.2 1280.94  20
   7  -1   5 12299.3 1218.46  22
   7   1   5 11488.2 1157.89  20
   7  -1   5 13277.8 1112.26  19
   7   1   6 14578.8 1358.99  20
   7  -1   6 14194.0 1208.92  19
   7   1   7-15.8703 28.2791   8
   7  -1   7 47.1305 34.1535   8
   7  -1   7 4.56552 37.9109  18
   7   1   8 182.728 50.1108   8
   7  -1   8 147.103 44.3891   8
   7  -1   8 229.403 58.1376  18
   7   1   9 840.725 103.326   8
   7  -1   9 683.276 89.2634   8
   7  -1   9 847.245 99.4794  18
   7   1  10 7897.55 309.722   8
   7  -1  10 8183.83 312.669   8
   7  -1  10 7999.68 295.305  18
   7   1  11 2421.26 173.931   8
   7  -1  11 2645.86 167.220  18
   7   1  12 115.626 49.4496   8
   7  -1  12 90.4745 45.2323   8
   7  -1  12 26.9548 30.7709  18
   7   1  12 41.8531 31.9671   5
   7   1  13-22.7386 31.4395   8
   7  -1  13 48.4424 40.3568   8
   7  -1  13-14.2502 26.4636  18
   7   1  13 63.7001 29.4316   5
   7   1  14-23.6785 34.2184   8
   7  -1  14 30.4189 30.0869   8
   7   1  14 38.4609 25.3177   5
   7  -1  15 549.977 60.0563   8
   7   1  15 506.235 59.1789   8
  -7  -2  16 188.652 33.3817  12
  -7   2  16 141.923 31.4330  11
  -7  -2  15 1817.89 111.551  12
  -7   2  15 1776.09 118.420  11
  -7  -2  14 2527.62 140.321  12
  -7   2  14 2212.70 145.328  11
  -7  -2  14 2625.20 191.618  15
  -7  -2  13 2146.44 138.696  12
  -7   2  13 1935.63 146.574  11
  -7  -2  13 2098.52 187.239  15
  -7  -2  12 272.504 81.1835  15
  -7  -2  12 229.233 54.0430  12
  -7   2  12 189.056 59.3021  11
  -7  -2  11 410.301 92.8066  15
  -7  -2  11 411.201 65.8987  12
  -7   2  11 414.880 74.3483  11
  -7  -2  10 5220.48 223.288  12
  -7  -2  10 4441.94 294.712  15
  -7   2  10 5116.93 266.747  15
  -7   2   9 8187.07 259.438   6
  -7  -2   9 7897.85 266.368  12
  -7  -2   9 7435.12 372.241  15
  -7   2   9 8300.69 337.758  15
  -7   2   8 1269.48 101.718   6
  -7  -2   8 1509.12 115.106  12
  -7  -2   8 1370.85 159.657  15
  -7   2   8 1444.21 141.979  15
  -7  -2   7 5517.16 302.407   9
  -7   2   7 5653.97 211.822   6
  -7  -2   7 5954.70 215.810  12
  -7   2   7 6153.32 287.830  15
  -7  -2   6-5.88333 40.8010  15
  -7  -2   6-29.1596 50.2163   9
  -7   2   6-14.9606 28.8648   6
  -7   2   6-4.79396 29.4831  10
   7   2  -5 148.933 195.156  22
  -7  -2   5 309.046 121.645  21
   7   2  -4 3483.45 589.810  22
   7  -2  -4 3606.96 663.200  22
  -7  -2   4 4499.12 696.770  21
   7   2  -3 2810.12 534.694  22
   7  -2  -3 3065.36 593.104  22
  -7  -2   3 3154.86 582.910  21
   7  -2  -2 3659.27 680.461  22
   7   2  -2 4469.32 647.197  22
  -7  -2   2 4365.78 688.691  21
   7   2  -1 5951.51 733.705  22
   7  -2  -1 5473.46 825.490  22
  -7  -2   1 5311.97 756.322  21
   7   2   0 1229.93 323.285  22
   7  -2   0 1620.09 474.523  22
   7   2   1 1247.18 323.534  22
   7  -2   1 1177.76 389.958  22
   7  -2   2 4906.32 809.317  22
   7   2   2 6050.43 863.806  20
   7  -2   3 3222.92 687.227  22
   7   2   3 4537.68 762.035  20
   7  -2   4 10085.1 1193.20  22
   7   2   4 10027.7 1133.91  20
   7   2   5 831.489 116.939  14
   7  -2   5 825.126 85.4478  13
   7   2   5 834.468 92.6774   5
   7  -2   5 726.721 82.5338  18
   7   2   5 538.094 94.8810  16
   7   2   6 9122.04 377.052  14
   7  -2   6 9436.05 292.782  13
   7  -2   6 9967.00 316.523   8
   7   2   6 10042.4 318.473   5
   7  -2   6 9233.31 297.880  18
   7   2   6 9088.37 361.846  16
   7   2   7 1761.36 171.686  14
   7  -2   7 1835.44 136.070  13
   7  -2   7 2153.20 171.029   8
   7   2   7 1713.19 135.403   5
   7  -2   7 1791.45 136.914  18
   7   2   7 1483.62 151.826  16
   7   2   8 5888.54 301.870  14
   7  -2   8 5659.53 250.769   8
   7   2   8 5584.53 244.447   5
   7  -2   8 5598.69 243.601  18
   7   2   8 5528.68 277.944  16
   7  -2   9 135.225 44.4215   8
   7  -2   9 115.311 42.6431  18
   7   2   9 15.9529 29.9639   5
   7   2   9 70.9289 46.3494  16
   7   2  10 13.5581 32.1575   8
   7  -2  10 30.8513 37.7533   8
   7  -2  10-58.3708 46.6680  18
   7   2  10 8.46600 29.0217   5
   7   2  10-22.1211 33.1592  16
   7   2  11 59.0180 42.0144   8
   7  -2  11 31.7961 38.0585   8
   7   2  11 70.3515 34.7982   5
   7  -2  11 26.1196 31.0947  18
   7   2  11 74.8827 37.4073  16
   7   2  12 1172.49 109.253   8
   7  -2  12 1141.70 106.819   8
   7   2  12 1124.95 97.3684   5
   7  -2  12 1105.73 100.927  18
   7   2  13 442.076 61.3688   8
   7  -2  13 513.738 67.4409   8
   7   2  13 460.266 57.1317   5
   7  -2  13 510.753 63.2733  18
   7  -2  14 850.251 74.1107   8
  -7  -3  14 2995.41 132.835  12
  -7   3  14 2833.93 140.594  11
  -7  -3  13 1004.31 86.1407  12
  -7   3  13 1035.08 95.8200  11
  -7  -3  12 281.037 49.5155  12
  -7   3  12 358.871 65.2316  11
  -7  -3  12 214.172 73.9989  15
  -7  -3  11 30.0118 24.6508  12
  -7   3  11 33.6402 27.3924  11
  -7  -3  11 19.2191 55.9244  15
  -7   3  10 100.794 35.4889   6
  -7  -3  10 102.847 36.9159  12
  -7   3  10 93.7478 36.6051  11
  -7  -3  10 22.6091 48.5055  15
  -7   3   9 721.885 79.1782   6
  -7  -3   9 837.424 90.4306  12
  -7   3   9 631.136 84.9568  11
  -7  -3   9 762.843 127.979  15
  -7   3   8 199.736 59.8218  15
  -7   3   8 207.353 49.0981   6
  -7  -3   8 262.273 55.8888  12
  -7  -3   8 108.149 49.6863  15
  -7   3   7 37.9332 26.5380   6
  -7  -3   7 35.2035 23.8282  12
  -7   3   7 59.6905 41.3737  10
  -7  -3   7 79.3102 51.2061  15
  -7  -3   6 1006.91 134.277  15
  -7   3   6 1138.43 100.235   6
  -7  -3   6 1052.55 95.0310  12
  -7   3   6 1157.03 120.341  10
  -7   3   5 6694.45 238.910   6
  -7  -3   5 6353.76 225.854  12
  -7   3   5 6306.53 267.093  10
  -7  -3   5 5861.08 302.847  15
  -7  -3   4 1243.88 140.329   9
  -7   3   4 1459.69 110.301   6
  -7   3   4 1398.61 126.267  10
  -7  -3   3 1249.42 134.761   9
  -7   3   3 1136.06 94.7446   6
   7  -3  -3 1252.18 103.483  13
  -7   3   3 1121.83 111.252  10
  -7   3   2 3080.41 152.538   6
   7  -3  -2 3030.48 158.091  13
  -7   3   2 3013.39 178.200  10
   7   3  -1 1342.45 149.218  14
  -7   3   1 1056.37 86.5947   6
   7  -3  -1 1221.16 101.742  13
  -7   3   1 1157.77 108.205  10
  -7  -3   1 1078.96 105.483   7
   7   3   0 233.506 75.9278  14
  -7   3   0 180.343 40.0334   6
   7  -3   0 181.684 46.1688  13
  -7   3   0 181.206 47.5481  10
   7   3   1 8295.98 370.563  14
   7  -3   1 8505.93 274.855  14
   7  -3   1 8561.28 264.607  13
   7   3   2 4829.43 289.530  14
   7  -3   2 4864.42 206.025  14
   7  -3   2 5212.53 209.886  13
   7   3   3 2571.11 213.393  14
   7  -3   3 3004.67 161.211  13
   7   3   4 3551.91 252.890  14
   7  -3   4 4089.09 191.016  13
   7   3   4 3991.93 209.739   5
   7   3   4 3570.75 244.420  16
   7   3   5 19.1033 48.6324  14
   7  -3   5 27.6589 26.6014  13
   7   3   5-13.3483 38.1950   5
   7   3   5 96.7799 57.5232  16
   7   3   6 463.339 102.670  14
   7  -3   6 648.632 88.7610   8
   7  -3   6 505.198 71.2308  13
   7   3   6 459.241 75.6365   5
   7  -3   6 432.923 68.4439  18
   7   3   6 400.811 77.0170  16
   7   3   7 2975.06 227.203  14
   7  -3   7 3090.07 173.009  13
   7  -3   7 3223.65 183.919   8
   7   3   7 3122.47 187.324   5
   7  -3   7 3287.63 184.319  18
   7   3   7 2918.04 214.205  16
   7  -3   8 2188.39 145.775  13
   7  -3   8 2446.01 159.653   8
   7   3   8 2239.23 158.489   5
   7  -3   8 2377.00 157.425  18
   7   3   8 2141.06 170.768  16
   7  -3   9 3583.95 190.029   8
   7   3   9 3357.53 184.684   5
   7  -3   9 3615.11 188.696  18
   7   3   9 3499.27 207.872  16
   7  -3  10 2008.32 138.125   8
   7  -3  10 2096.01 139.836  18
   7   3  10 1863.05 140.752  16
   7  -3  11 83.2795 32.4346   8
   7  -3  11 137.595 40.8763  18
   7   3  11 187.863 46.3697  16
   7  -3  12-15.1567 20.2150   8
   7  -3  12-5.65051 24.3736  18
   7   3  12-58.8017 27.4136  16
   7  -3  13 264.939 41.8891  18
   7   4 -12 551.758 73.4404  10
  -7  -4  12 598.802 59.5945  12
  -7   4  11 1131.21 78.6169   6
  -7  -4  11 1159.45 89.9764  12
   7   4 -11 1142.35 112.827  10
  -7   4  10 2631.34 131.512   6
  -7  -4  10 2885.42 146.662  12
   7   4 -10 2470.93 175.211  10
   7   4  -9 80.2112 49.5771  10
   7  -4  -9 15.5883 26.0987  14
  -7   4   9 34.9805 26.8452   6
  -7  -4   9 90.4752 34.7619  12
   7   4  -8 37.0429 38.6120  10
  -7   4   8 3.36218 29.9245   6
  -7  -4   8 49.7199 34.0744  12
   7   4  -7 171.380 59.2966  10
  -7   4   7 185.113 41.6183   6
  -7  -4   7 136.283 37.1787  12
  -7   4   7 120.002 48.0211  10
   7   4  -6 190.898 57.2126  10
  -7   4   6 303.292 57.9344   6
  -7  -4   6 319.712 106.050  12
  -7   4   6 316.910 67.9982  10
   7   4  -5 187.417 57.6263  10
  -7   4   5 210.779 47.4255   6
   7  -4  -5 217.781 54.7568  13
  -7  -4   5 178.243 45.2641  12
  -7   4   5 216.402 62.0729  10
  -7   4   4 3265.37 169.307   6
   7  -4  -4 2771.26 158.918  13
  -7   4   4 3094.54 190.576  10
  -7   4   3 536.809 68.2271   6
   7  -4  -3 608.801 79.4033  13
  -7   4   3 489.514 83.0114  10
  -7  -4   3 417.070 66.3006   7
  -7  -4   2-62.7674 34.4766   7
  -7   4   2-8.59442 34.5427   6
   7  -4  -2-6.34421 28.1509  13
  -7  -4   1 40.2706 33.7063   7
  -7   4   1 3.17779 30.4057   6
   7  -4  -1 97.6793 39.9312  13
  -7   4   1 29.0402 34.3006  10
   7   4   0 7595.85 360.213  14
   7  -4   0 7757.88 269.319  13
  -7  -4   0 7077.00 288.241   7
  -7   4   0 8095.74 297.475  10
   7   4   1 3917.56 264.491  14
   7  -4   1 4009.76 195.401  14
   7  -4   1 4112.48 196.919  13
  -7  -4  -1 3730.08 211.548   7
  -7   4  -1 4221.63 212.333  10
   7   4   1 3478.80 236.254  16
   7   4   2 4586.68 289.290  14
   7  -4   2 4936.41 208.599  14
   7  -4   2 5368.56 224.639  13
  -7   4  -2 5281.59 232.495  10
  -7  -4  -2 4656.50 238.709   7
   7   4   2 4617.16 271.925  16
   7  -4   3 1883.99 133.809  13
  -7  -4  -3 1554.50 141.153   7
   7   4   3 1533.81 158.454  16
   7  -4   4 5054.83 215.203  13
   7   4   4 4405.15 263.986  16
  -7  -4  -4 4841.90 243.012   7
   7   4   5 25626.6 618.152  16
  -7  -4  -5 26568.8 554.963   7
   7  -4   6 4212.43 192.799  13
   7  -4   6 4369.20 200.328   8
   7  -4   6 3937.09 188.146  18
   7   4   6 3837.81 235.061  16
  -7  -4  -6 3845.30 207.694   7
   7  -4   7 4029.55 184.535  13
   7  -4   7 3869.09 181.985   8
   7  -4   7 3781.17 183.157  18
   7   4   7 4009.49 227.536  16
  -7  -4  -7 3683.63 197.754   7
  -7  -4  -8 85.9382 36.1088   7
   7  -4   8 117.305 36.2651  13
   7  -4   8 91.4485 38.0228  18
   7   4   8 73.9634 46.7320  16
   7  -4   9 1073.42 93.3803  18
   7   4   9 1019.59 100.030  16
  -7  -4  -9 969.407 90.0892   7
   7  -4  10 2458.08 127.618  18
  -7  -4 -10 2268.41 125.782   7
   7   4  10 2377.37 136.332  16
   7  -4  11 277.782 41.9750  18
   7   4  11 311.688 44.3913  16
   7   5  -9 5.95578 21.0938  10
   7  -5  -9-6.89975 24.8653  14
  -7   5   9 23.7063 16.1092   6
  -7  -5   9 21.3712 21.7886  12
   7  -5  -8 1623.29 103.335  14
  -7   5   8 1731.59 99.4744   6
  -7  -5   8 1718.99 100.828  12
   7   5  -8 1626.97 118.920  10
   7   5  -7 328.423 58.9573  10
  -7   5   7 532.617 61.1833   6
   7  -5  -7 440.508 61.5556  14
  -7  -5   7 546.707 61.1358  12
  -7   5   6 978.552 84.2036   6
   7  -5  -6 947.388 79.6413  13
  -7  -5   6 1030.47 84.0805  12
  -7   5   6 986.119 94.2104  10
   7   5  -6 905.802 93.5839  10
  -7   5   5 891.674 83.2313   6
   7  -5  -5 758.912 76.2132  13
  -7  -5   5 871.427 79.9979  12
  -7   5   5 858.325 93.2606  10
  -7   5   4 1445.85 103.290   6
   7  -5  -4 1415.89 105.627  13
  -7  -5   4 1469.50 103.992  12
  -7  -5   4 1296.77 100.315   7
  -7   5   4 1522.87 123.214  10
  -7   5   3 51.8466 26.7958   6
   7  -5  -3 28.1447 28.9028  13
  -7  -5   3 86.4118 33.5268  12
  -7   5   3 89.7542 43.7082  10
  -7  -5   3 29.9637 25.3748   7
  -7   5   2 288.626 48.2798   6
   7  -5  -2 258.471 52.4089  13
  -7   5   2 374.217 68.6192  10
  -7  -5   2 203.779 47.6408   7
   7  -5  -1 774.208 83.3412  14
  -7   5   1 782.326 74.5003   6
   7  -5  -1 646.281 77.0254  13
  -7  -5   1 755.633 89.2700   7
  -7   5   1 841.515 93.6654  10
   7  -5   0 3954.76 179.432  14
   7  -5   0 3953.17 180.245  13
  -7  -5   0 3714.37 192.347   7
  -7   5   0 3879.41 194.637  10
   7  -5   1 6015.18 212.902  14
   7  -5   1 5833.63 216.666  13
  -7  -5  -1 5333.03 229.922   7
  -7   5  -1 6166.73 239.561  10
   7   5   1 5297.79 247.764  16
   7  -5   2 2864.40 151.314  13
  -7  -5  -2 2566.70 159.893   7
  -7   5  -2 2841.49 156.787  10
   7   5   2 2479.66 170.308  16
   7  -5   3 1378.66 103.559  13
  -7  -5  -3 1253.56 110.917   7
  -7   5  -3 1443.23 107.532  10
   7   5   3 1350.77 123.067  16
  -7  -5  -4 71.8288 35.6110   7
   7  -5   4 57.0654 27.6004  13
   7   5   4 25.7141 33.8133  16
  -7  -5  -5 21.4223 28.7037   7
   7  -5   5-4.89330 25.9478  13
   7   5   5-26.2044 29.7788  16
  -7  -5  -6 389.672 57.8804   7
   7  -5   6 368.996 51.5196  13
   7   5   6 371.334 57.4494  16
  -7  -5  -7 21.5857 25.0421   7
   7  -5   7-3.09833 17.7446  13
   7  -5   7 13.0501 17.6787  18
   7   5   7 38.6512 27.9011  16
  -7  -5  -8 359.807 46.0636   7
   7   5   8 407.356 52.3943  16
  -7   6   3 2055.56 103.935  10
   7  -6  -2 215.825 34.8288  13
  -7   6   2 189.085 35.3849  10
   7  -6  -1 122.799 28.5188  13
  -7   6   1 115.639 29.4388  10
  -7  -6   1 125.291 28.3509   7
   7  -6   0 24.7182 15.4006  13
  -7   6   0-3.27758 16.2541  10
  -7  -6   0 42.8075 21.8362   7
   7  -6   1 255.235 35.6058  13
  -7  -6  -1 221.516 33.6438   7
  -8   0  15 25.8438 29.3423  12
  -8   0  15 37.9730 24.0457  11
  -8   0  14 9324.81 274.951  12
  -8   0  14 9112.37 280.995  11
  -8   0  14 9462.14 346.016  15
  -8   0  13-16.2641 44.0357  15
  -8   0  13 9.14771 32.8963  12
  -8   0  13 38.3903 37.0768  11
  -8   0  12 5576.38 232.969  12
  -8   0  12 5523.09 306.057  15
  -8   0  11 93.1966 62.1874  15
  -8   0  11 44.4244 31.9198  12
  -8   0  10 10852.7 433.561  15
  -8   0   9-34.7190 45.0175  15
  -8   0   8 95.3513 46.4623  15
  -8   0   8 98.1001 48.3541   9
  -8   0   7-7.44963 44.3489  15
  -8   0   7 17.6813 33.0972   9
   8   0  -6 32124.1 1886.47  22
   8   0  -5-67.9504 126.654  22
  -8   0   5-3.47912 119.454  21
   8   0  -4 2101.71 478.365  22
  -8   0   4 1772.33 417.328  21
   8   0  -3 47.4462 102.754  22
  -8   0   3 13.4218 121.930  21
   8   0  -2 1698.13 424.801  22
  -8   0   2 1312.50 357.291  21
   8   0  -1-1.21209 119.111  22
  -8   0   1-67.2229 85.6165  21
   8   0   0 26658.0 1672.83  22
   8   0   1-60.6871 144.142  22
   8   0   2 679.898 193.116  22
   8   0   2 675.812 283.279  20
   8   0   3 142.936 165.915  22
   8   0   3 115.097 199.159  20
   8   0   4 2238.32 512.760  20
   8   0   5 3.06393 27.0225   8
   8   0   5-19.7817 25.1128  18
   8   0   6 4932.49 222.765  18
   8   0   6 5114.15 223.906   8
   8   0   7 9.31575 27.4338   8
   8   0   7 3.67396 30.2625  18
   8   0   8 39676.2 669.718   8
   8   0   8 40014.4 658.042  18
   8   0   9 18.4858 42.6522   8
   8   0  10 11485.1 368.193   8
   8   0  11 31.4248 39.8945   8
   8   0  12 42697.7 665.708   8
   8   0  13 75.9348 43.9532   8
   8   0  13 55.0864 39.0556   5
   8   0  14 479.846 61.4012   8
   8   0  14 490.656 52.4301   5
  -8  -1  15 646.558 68.1263  12
  -8   1  15 474.521 62.2139  11
  -8  -1  15 464.098 70.4797  15
  -8  -1  14 631.949 94.4811  15
  -8  -1  14 768.719 79.3007  12
  -8   1  14 614.954 77.7796  11
  -8  -1  13 1732.87 125.918  12
  -8   1  13 1581.50 132.646  11
  -8  -1  13 1468.94 155.160  15
  -8   1  13 1728.25 155.004  15
  -8  -1  12 22.7285 43.6224  15
  -8   1  12 55.6433 39.7554  15
  -8  -1  12 41.1602 28.7091  12
  -8  -1  11 2798.75 162.121  12
  -8  -1  11 2924.84 231.483  15
  -8   1  11 3142.64 224.473  15
  -8  -1  10 8952.32 282.836  12
  -8  -1  10 8289.26 392.404  15
  -8   1  10 8394.55 365.520  15
  -8  -1   9 2961.70 235.256  15
  -8   1   9 3064.93 220.758  15
  -8  -1   8 10997.9 430.897   9
  -8   1   8 10379.4 290.742   6
  -8  -1   8 9958.22 415.457  15
  -8   1   8 11148.6 407.728  15
  -8  -1   7 42792.6 829.887   9
  -8   1   7 43003.7 584.132   6
  -8  -1   7 41720.0 809.039  15
  -8   1   7 44708.1 794.723  15
  -8  -1   6 12691.7 441.432   9
  -8   1   6 12736.4 314.507   6
  -8  -1   6 12825.5 437.550  15
   8   1  -5 27914.3 1735.11  22
   8  -1  -5 27273.1 1788.56  22
  -8  -1   5 26670.4 1701.25  21
   8   1  -4 10069.8 1040.97  22
   8  -1  -4 10298.9 1096.83  22
  -8  -1   4 11579.8 1097.82  21
   8   1  -3 538.622 273.524  22
   8  -1  -3 707.360 318.884  22
  -8  -1   3 611.673 246.497  21
   8   1  -2 300.637 201.928  22
   8  -1  -2 32.1454 207.663  22
  -8  -1   2 43.7838 157.088  21
   8   1  -1 2100.84 447.182  22
   8  -1  -1 1720.48 462.696  22
  -8  -1   1 2204.96 469.887  21
   8   1   0 269.785 160.175  22
   8  -1   0 422.271 290.491  22
  -8  -1   0 351.100 210.116  21
   8   1   1 265.530 113.296  22
   8  -1   1 131.055 133.505  22
  -8  -1  -1 467.418 246.831  21
   8   1   2-154.405 195.763  22
   8  -1   2 78.4347 183.339  22
  -8  -1  -2 167.960 182.572  21
   8   1   2-355.805 225.974  20
   8  -1   3 73.5369 142.255  22
   8   1   3-397.869 239.375  20
   8  -1   4 25071.2 1847.00  22
   8   1   4 24154.3 1761.07  20
   8   1   5 3193.55 210.188  14
   8  -1   5 3656.89 188.111   8
   8  -1   5 3677.06 185.976  18
   8   1   6 1018.23 126.220  14
   8  -1   6 964.640 99.9168   8
   8  -1   6 865.464 97.4454  18
   8   1   7 4458.57 253.910  14
   8   1   7 4000.78 205.838   8
   8  -1   7 4237.92 214.432   8
   8  -1   7 4159.85 211.474  18
   8   1   8 47310.9 724.732   8
   8  -1   8 47625.6 734.845   8
   8  -1   8 47809.1 718.650  18
   8   1   9 8878.16 320.291   8
   8  -1   9 9728.90 336.545   8
   8  -1   9 8817.33 311.669  18
   8   1  10 4351.67 222.680   8
   8  -1  10 4709.44 234.751   8
   8   1  10 5040.81 224.758   5
   8  -1  10 4880.96 226.290  18
   8   1  11 392.343 70.8748   8
   8  -1  11 419.435 71.5819   8
   8  -1  11 427.659 69.8910  18
   8   1  11 411.254 69.0977   5
   8  -1  12 713.029 87.8510   8
   8   1  12 709.426 85.5506   8
   8   1  12 791.831 82.3947   5
   8   1  13 4169.77 185.201   8
   8  -1  13 4424.54 193.355   8
   8   1  13 4225.36 164.407   5
   8   1  14 59.2435 23.5548   8
   8  -1  14 118.053 33.7719   8
   8   1  14 89.4108 26.3182   5
  -8  -2  15 27.5821 22.3616  12
  -8   2  15 3.18515 22.2350  11
  -8  -2  14 241.250 43.8361  12
  -8   2  14 263.946 53.6746  11
  -8  -2  14 208.727 54.4580  15
  -8  -2  13 2524.41 139.716  12
  -8   2  13 2314.78 150.989  11
  -8  -2  13 2422.18 191.115  15
  -8  -2  12 450.393 96.9808  15
  -8  -2  12 461.676 64.5497  12
  -8   2  12 397.990 68.7334  11
  -8  -2  11 294.864 86.3239  15
  -8   2  11 330.810 73.3109  15
  -8  -2  11 248.682 52.1929  12
  -8   2  10 2161.42 132.500   6
  -8  -2  10 2002.41 135.507  12
  -8  -2  10 2087.78 198.528  15
  -8   2  10 2098.53 174.291  15
  -8  -2   9 89.4496 69.1376  15
  -8   2   9 164.055 58.3078  15
  -8   2   9 108.381 36.8438   6
  -8  -2   9 105.426 37.3526  12
  -8  -2   8 488.765 104.882  15
  -8   2   8 423.109 80.9932  15
  -8   2   8 465.232 69.4905   6
  -8  -2   8 464.849 67.8689  12
  -8  -2   7 20561.2 610.598   9
   8  -2  -7 21721.5 459.757  14
  -8   2   7 21370.5 431.891   6
  -8  -2   7 19706.9 588.584  15
  -8   2   7 22283.4 569.033  15
  -8  -2   6 38122.7 810.931   9
   8  -2  -6 40426.3 628.410  14
  -8   2   6 40393.9 583.181   6
  -8  -2   6 36953.2 778.806  15
  -8  -2   5 309.944 79.5901  15
  -8  -2   5 276.470 80.5260   9
   8  -2  -5 287.765 57.6686  14
  -8   2   5 272.000 52.1758   6
  -8  -2   4 2979.37 217.468   9
   8  -2  -4 2766.46 164.004  14
  -8   2   4 2784.94 148.938   6
  -8   2   4 2826.47 169.400  10
  -8  -2   3 12322.9 424.367   9
   8  -2  -3 12762.4 348.376  14
  -8   2   3 13064.5 315.253   6
   8  -2  -3 11645.5 1264.46  22
   8  -2  -2 80329.5 860.282  14
   8   2  -2 75578.3 2858.09  22
   8  -2  -2 73366.1 3218.74  22
  -8  -2   2 74247.7 3009.49  21
   8   2  -1 25323.6 1632.91  22
   8  -2  -1 24511.3 1884.70  22
  -8  -2   1 23866.7 1708.07  21
   8   2   0 3473.88 599.373  22
   8  -2   0 2567.60 631.139  22
  -8  -2   0 3446.71 653.518  21
   8   2   1 6582.56 310.085  14
   8   2   1 6656.96 827.179  22
  -8  -2  -1 7063.21 936.463  21
   8   2   2 2006.87 175.740  14
   8  -2   2 1893.47 135.070  14
   8  -2   2 1903.29 125.448  13
   8   2   2 1965.93 136.476   5
   8   2   3 44119.7 823.284  14
   8  -2   3 45400.9 650.876  14
   8  -2   3 45317.3 611.382  13
   8   2   3 44927.6 662.811   5
   8   2   4 20328.3 567.626  14
   8  -2   4 20434.8 420.691  13
   8   2   4 21041.7 461.136   5
   8   2   5 6711.83 333.600  14
   8  -2   5 6219.85 241.697  13
   8   2   5 6414.90 261.874   5
   8  -2   5 6592.49 251.316  18
   8   2   5 6352.95 309.124  16
   8   2   6 8135.20 366.489  14
   8  -2   6 7739.99 274.638  13
   8  -2   6 8070.61 292.568   8
   8   2   6 8094.12 295.065   5
   8  -2   6 7694.91 278.946  18
   8   2   6 7939.45 344.284  16
   8   2   7 4849.43 281.262  14
   8  -2   7 5173.88 239.588   8
   8   2   7 4985.31 232.675   5
   8  -2   7 5281.69 233.513  18
   8   2   7 5159.99 272.980  16
   8   2   8 56.5813 55.1668  14
   8  -2   8-4.04541 35.0747   8
   8  -2   8 12.7807 29.7760  18
   8   2   8 20.6798 40.5674   5
   8   2   8-3.56866 36.9350  16
   8  -2   9 100.088 36.9628   8
   8  -2   9 92.9748 40.0499  18
   8   2   9 163.359 51.3366   5
   8   2   9 80.6581 35.5003  16
   8  -2  10 82.3405 41.8979   8
   8   2  10 45.4981 30.8322   5
   8  -2  10 53.2204 34.2445  18
   8  -2  11 118.735 40.8609   8
   8   2  11 87.5020 35.5101   5
   8  -2  11 42.6427 25.4506  18
   8  -2  12 402.255 61.8630   8
   8   2  12 324.055 48.7900   5
   8  -2  12 345.339 56.6963  18
   8  -2  13 81.5807 29.0493   8
   8   3 -14 48.4438 24.8210  10
  -8  -3  13 48.5346 23.2363  12
  -8   3  13 70.4024 33.8640  11
  -8  -3  12 98.9906 36.8629  12
  -8   3  12 72.1153 27.4743  11
  -8  -3  12 129.106 52.2147  15
  -8   3  11 20.6148 21.5129   6
  -8  -3  11-1.53574 21.5953  12
  -8   3  11 6.75352 25.5359  11
  -8   3  10 1337.24 101.058   6
  -8  -3  10 1263.63 104.730  12
  -8   3  10 1095.87 106.871  11
  -8  -3  10 950.813 129.790  15
  -8   3   9-0.89999 37.4253  15
  -8   3   9-24.4266 32.6225   6
  -8  -3   9 0.19940 22.8402  12
  -8   3   9 24.7461 29.9341  11
  -8  -3   9 4.50217 48.9363  15
  -8   3   8 30.6898 41.5171  15
   8  -3  -8-9.73304 27.6983  14
  -8   3   8-1.96516 31.2402   6
  -8  -3   8 24.6389 25.3580  12
  -8   3   7 18.9014 49.3651  15
   8  -3  -7-36.4729 45.9380  14
  -8   3   7 27.7154 27.7042   6
  -8  -3   7 1.59338 23.7593  12
  -8  -3   7 1.01490 50.3269  15
   8  -3  -6 3213.51 187.172  14
  -8   3   6 3452.60 179.099   6
  -8  -3   6 3663.09 172.617  12
  -8   3   6 3073.99 191.233  10
  -8  -3   6 3056.46 226.025  15
   8  -3  -5 1004.30 104.944  14
  -8   3   5 998.024 97.2225   6
  -8   3   5 920.312 107.972  10
  -8  -3   4 337.854 83.3273   9
   8  -3  -4 300.887 64.0434  14
  -8   3   4 355.947 59.1668   6
  -8   3   4 374.196 76.7703  10
  -8  -3   3 4894.00 279.368   9
   8  -3  -3 5127.26 234.230  14
  -8   3   3 5086.70 208.554   6
  -8   3   3 5058.69 235.654  10
   8  -3  -2 70309.9 853.106  14
  -8   3   2 70380.4 755.677   6
   8  -3  -2 71503.6 759.259  13
  -8   3   2 70487.1 864.089  10
   8   3  -1 248.466 83.8574  14
   8  -3  -1 238.728 51.9480  14
  -8   3   1 374.306 58.1902   6
   8  -3  -1 338.329 60.1064  13
  -8   3   1 303.015 63.6666  10
   8   3   0 519.536 109.772  14
   8  -3   0 441.448 70.8680  14
  -8   3   0 545.597 68.4864   6
   8  -3   0 516.823 77.9793  13
   8  -3   1 30895.6 546.785  14
   8  -3   1 30761.2 513.372  13
   8   3   2 27612.2 704.279  14
   8  -3   2 28913.2 525.247  14
   8  -3   2 28669.1 503.370  13
   8   3   3 10951.7 446.358  14
   8  -3   3 11544.0 328.820  14
   8  -3   3 11252.9 319.214  13
   8   3   4-20.1952 51.2318  14
   8  -3   4-13.1785 26.6760  13
   8   3   4 92.2926 57.2826  16
   8   3   5 130.507 66.7751  14
   8  -3   5 76.8047 33.9105  13
   8  -3   5 79.7939 38.9992  18
   8   3   5 99.7353 55.2455  16
   8   3   6 215.756 75.8122  14
   8  -3   6 233.592 50.9654  13
   8   3   6 243.091 62.5611   5
   8  -3   6 299.557 62.6647   8
   8  -3   6 271.507 54.8509  18
   8   3   6 228.314 61.4267  16
   8   3   7 73.0266 60.2861  14
   8  -3   7-61.9350 45.3619  13
   8   3   7 25.1659 37.3255   5
   8  -3   7 99.9544 40.7580   8
   8  -3   7 58.4395 37.1903  18
   8   3   7 38.1493 38.0220  16
   8  -3   8 4.91979 26.4310   8
   8  -3   8 24.9377 31.8914  18
   8   3   8-11.8998 40.7749  16
   8  -3   9 466.146 68.7488   8
   8  -3   9 499.877 67.3157  18
   8   3   9 425.317 71.6597  16
   8  -3  10 29.6775 22.4991   8
   8  -3  10-13.9879 26.2415  18
   8   3  10-34.9717 25.3767  16
   8  -3  11-32.0753 26.1708   8
   8  -3  11 31.0751 25.5986  18
   8   3  11 47.9295 23.4508  16
   8  -3  12 371.421 48.2170  18
   8   4 -12 84.1234 39.5907  10
   8   4 -11 244.780 50.0992  10
  -8   4  11 185.372 29.7807   6
  -8  -4  11 146.853 30.5492  12
   8   4 -10 41.0379 34.7956  10
  -8   4  10-1.28558 20.3180   6
  -8  -4  10 45.6389 26.3373  12
   8   4  -9 34.0525 28.6806  10
   8  -4  -9 86.8533 36.3958  14
  -8   4   9 74.1311 28.4705   6
  -8  -4   9 63.2876 26.4288  12
   8   4  -8 78.5347 47.3484  10
   8  -4  -8-9.78560 28.6815  14
  -8   4   8 34.5658 26.8406   6
  -8  -4   8 20.5133 24.6576  12
  -8   4   7 307.705 69.4687  15
   8   4  -7 213.939 59.1369  10
   8  -4  -7 216.498 45.0587  14
  -8   4   7 278.642 53.7148   6
  -8  -4   7 261.533 48.0017  12
   8  -4  -6 2452.12 156.076  14
  -8   4   6 2700.37 152.723   6
  -8  -4   6 2727.53 145.176  12
  -8   4   6 2545.44 165.479  10
   8   4  -6 2246.41 165.665  10
   8  -4  -5 1387.26 120.813  14
  -8   4   5 1432.59 112.211   6
  -8  -4   5 1497.40 109.198  12
  -8   4   5 1516.54 131.905  10
   8  -4  -4 8346.99 294.173  14
  -8   4   4 8252.57 264.475   6
   8  -4  -4 7899.93 253.757  13
  -8  -4   4 8364.98 253.895  12
  -8   4   4 8777.95 311.198  10
   8  -4  -3 3556.55 193.352  14
  -8   4   3 3301.71 166.788   6
   8  -4  -3 3446.55 172.524  13
  -8   4   3 3435.43 196.937  10
  -8  -4   2 305.107 59.2387   7
   8  -4  -2 359.167 70.7289  14
  -8   4   2 292.241 53.5966   6
   8  -4  -2 358.536 62.9650  13
  -8   4   2 200.568 52.1906  10
  -8  -4   1 734.431 89.5413   7
   8   4  -1 774.051 118.007  14
   8  -4  -1 850.420 96.2863  14
  -8   4   1 959.154 88.5843   6
   8  -4  -1 816.889 88.7055  13
  -8   4   1 785.238 93.5862  10
   8   4   0 2041.61 188.896  14
   8  -4   0 2112.29 144.630  14
   8  -4   0 2392.68 147.794  13
  -8  -4   0 2127.57 157.092   7
  -8   4   0 2179.96 150.520  10
   8   4   1 3450.81 247.920  14
   8  -4   1 3559.12 182.794  14
   8  -4   1 3546.94 177.911  13
  -8   4  -1 3578.16 185.680  10
  -8  -4  -1 3319.11 195.959   7
   8   4   1 3404.60 238.848  16
   8   4   2 304.771 87.3466  14
  -8  -4  -2 314.343 66.3037   7
   8  -4   2 412.307 64.9418  14
   8  -4   2 396.755 66.7927  13
   8   4   2 333.306 88.0146  16
  -8  -4  -3 11379.1 362.438   7
   8   4   3 11507.9 420.721  16
  -8  -4  -4 246.697 61.2178   7
   8  -4   4 362.183 66.4254  13
   8   4   4 223.117 68.0403  16
   8  -4   5 3812.88 180.148  13
   8  -4   5 3909.78 189.153   8
   8   4   5 3688.23 222.468  16
  -8  -4  -5 3491.19 195.322   7
   8  -4   6 4375.42 190.011  13
   8  -4   6 4549.02 196.244   8
   8  -4   6 4476.06 187.138  18
   8   4   6 4518.52 238.618  16
  -8  -4  -6 4283.91 209.296   7
   8  -4   7 10241.8 281.048  13
   8  -4   7 10875.9 290.438   8
   8  -4   7 11057.3 283.618  18
   8   4   7 10730.5 344.446  16
  -8  -4  -7 11107.3 320.698   7
   8  -4   8 1431.95 99.2946   8
   8  -4   8 1444.12 100.699  18
  -8  -4  -8 1485.94 111.983   7
   8   4   8 1659.56 124.336  16
  -8  -4  -9 460.059 60.5577   7
   8  -4   9 543.138 60.3130  18
   8   4   9 538.182 67.6796  16
   8  -4  10 771.004 62.6778  18
  -8  -4 -10 780.044 65.1381   7
   8   4  10 743.440 65.3957  16
   8  -5  -8 908.101 70.1832  14
  -8   5   8 1033.18 70.4172   6
  -8  -5   8 1085.40 69.4467  12
   8  -5  -7 0.51151 24.4202  14
  -8   5   7 37.6942 24.7346   6
  -8  -5   7-30.4130 22.5197  12
   8  -5  -6 87.4718 31.6955  14
  -8   5   6 52.7344 25.0938   6
  -8  -5   6 42.7277 21.4663  12
   8  -5  -5 22.6414 25.1842  14
  -8   5   5 99.0987 35.1832   6
   8  -5  -5 37.3982 19.9975  13
  -8  -5   5 47.4440 22.2554  12
   8  -5  -4 33.7514 27.6610  14
  -8   5   4 49.6532 25.7911   6
   8  -5  -4 73.7364 26.1374  13
  -8  -5   4 29.7185 24.4711  12
  -8   5   4 2.63632 25.4078  10
   8  -5  -3 2565.31 142.991  14
  -8   5   3 2745.67 131.907   6
   8  -5  -3 2666.26 132.752  13
  -8  -5   3 2798.83 126.579  12
  -8   5   3 2635.32 151.134  10
   8  -5  -2-2.39408 25.2661  14
  -8   5   2 6.47842 19.6728   6
   8  -5  -2 19.3378 30.4567  13
  -8  -5   2 4.08109 18.9930  12
  -8   5   2 5.50719 30.6665  10
  -8  -5   2 21.9762 28.4059   7
   8  -5  -1 209.906 42.7468  14
   8  -5  -1 274.044 50.1266  13
  -8   5   1 280.756 52.9360  10
  -8  -5   1 226.089 45.5573   7
   8  -5   0-14.5771 23.1069  14
   8  -5   0-14.5549 24.6427  13
   8   5   0-7.66130 34.0937  16
  -8   5   0-9.66095 23.4392  10
  -8  -5   0-15.2634 31.8127   7
   8  -5   1 15.1515 20.0542  14
   8  -5   1-15.8934 23.4398  13
   8   5   1-0.50367 29.1662  16
  -8   5  -1 5.15351 23.0259  10
  -8  -5  -1-20.9884 28.2807   7
  -8  -5  -2 10.8903 24.5911   7
   8  -5   2 48.8455 26.0505  13
   8   5   2 69.6336 38.4753  16
  -8  -5  -3 450.020 64.4831   7
   8  -5   3 563.652 64.1059  13
   8  -5   3 499.761 55.2645   8
   8   5   3 465.171 71.3491  16
  -8  -5  -4 304.783 54.7161   7
   8  -5   4 286.623 46.4979  13
   8   5   4 329.018 57.7383  16
   8  -5   5 5711.08 183.304  13
  -8  -5  -5 5530.20 195.122   7
   8   5   5 5345.61 203.401  16
   8  -5   6 799.483 66.4580  13
  -8  -5  -6 894.758 75.2400   7
   8   5   6 862.064 79.8052  16
  -9   0  14 36789.7 519.379  11
  -9   0  14 39470.6 661.159  15
  -9   0  13 24.5111 64.6008  15
  -9   0  13 27.8966 36.0824  11
  -9   0  12 13726.7 470.292  15
  -9   0  11 60.0944 58.1192  15
  -9   0  10 32653.8 756.538  15
  -9   0   9 46.5872 50.2855  15
  -9   0   9 23.0686 46.4148   9
  -9   0   8 5673.67 301.738   9
  -9   0   8 5687.82 312.490  15
  -9   0   7-27.1606 54.4559  15
  -9   0   7-18.6552 46.3968   9
  -9   0   6 3868.94 244.054   9
  -9   0   6 3916.77 244.916  15
  -9   0   5 10.7015 41.3074  15
  -9   0   5 64.0408 42.5707   9
   9   0  -4 1766.78 141.014  14
  -9   0   4 1804.59 155.716  15
  -9   0   3 47.7395 199.521  21
   9   0  -2 556.720 293.686  22
   9   0  -1 169.860 192.307  22
   9   0   0 2204.42 517.622  22
   9   0   1 32.5362 34.3885  14
   9   0   1-751.482 316.870  22
   9   0   2 1150.11 117.205  14
   9   0   3-20.5705 42.7822  14
   9   0   4 35.2024 43.3867  14
   9   0   4 218.850 50.1681   8
   9   0   5 3.99870 36.6513  14
   9   0   5-2.48036 30.0007   8
   9   0   6 6059.86 282.977  14
   9   0   6 5576.99 242.233   8
   9   0   7 25.2480 32.1455   8
   9   0   8 20980.2 484.018   8
   9   0   9 10.6544 42.0436   8
   9   0  10 16492.5 418.035   8
   9   0  11 78.7484 44.0996   8
   9   0  12 11943.1 314.949   8
   9   0  12 12159.1 288.928   5
   9   0  13 7.76962 25.0856   8
   9   0  13 15.5768 20.8700   5
  -9   1  15 2120.72 113.015  11
  -9  -1  14 931.908 77.2318  12
  -9   1  14 949.767 89.2823  11
  -9  -1  14 980.830 113.021  15
  -9  -1  13 3556.91 159.637  12
  -9   1  13 3187.15 174.444  11
  -9  -1  13 3160.43 214.877  15
  -9   1  13 3398.98 205.438  15
  -9  -1  12 2497.46 141.179  12
  -9  -1  12 2672.27 214.236  15
  -9   1  12 2684.12 196.807  15
  -9  -1  11 4243.55 277.886  15
  -9   1  11 4354.32 262.227  15
  -9  -1  10 33766.4 785.026  15
  -9   1  10 32653.0 727.572  15
  -9  -1   9 13203.7 491.945  15
  -9   1   9 13430.7 469.146  15
  -9  -1   8 73.0175 52.2570  15
  -9   1   8 61.1720 51.6374  15
  -9  -1   8 141.591 69.9714   9
  -9  -1   7 5672.24 317.578   9
  -9  -1   7 5612.17 310.343  15
  -9   1   7 5816.36 301.824  15
  -9  -1   6 3229.79 240.674   9
   9  -1  -6 3522.34 193.786  14
  -9  -1   6 3001.90 222.062  15
  -9   1   6 3387.98 226.029  15
  -9  -1   5 12671.0 452.622   9
   9  -1  -5 12777.7 367.630  14
  -9  -1   5 12870.1 439.067  15
  -9   1   5 14016.4 444.694  15
  -9  -1   4 2728.88 208.845   9
   9  -1  -4 2483.84 162.112  14
  -9  -1   4 2504.52 190.065  15
  -9   1   4 2858.98 200.687  15
   9   1  -3 12761.1 398.105  14
   9  -1  -3 13155.2 371.613  14
   9   1  -2 2404.98 176.082  14
   9  -1  -2 2169.35 152.575  14
   9   1  -1 352.846 74.1451  14
   9  -1  -1 291.493 59.7793  14
  -9  -1   1 293.486 137.777  21
   9   1   0 1274.59 133.431  14
   9  -1   0 1287.22 120.650  14
  -9  -1   0 1661.70 434.580  21
   9   1   1 7122.35 309.793  14
   9  -1   1 7323.84 280.767  14
   9   1   2 173.099 55.5385  14
   9  -1   2 178.251 52.5845  14
   9   1   3 8164.56 340.816  14
   9  -1   3 8202.97 303.826  14
   9  -1   3 8127.04 262.021  13
   9   1   3 8675.26 282.595   5
   9   1   4 15348.7 477.716  14
   9  -1   4 15567.8 425.524  14
   9  -1   4 16409.7 400.919   8
   9   1   4 17015.1 405.145   5
   9   1   5 29612.3 665.377  14
   9  -1   5 29361.6 583.991  14
   9  -1   5 28942.2 546.551   8
   9   1   5 30074.3 550.078   5
   9  -1   5 29338.9 540.241  18
   9   1   6 188.733 67.7324  14
   9  -1   6 110.671 45.0202   8
   9  -1   6 91.5716 40.2307  18
   9   1   6 129.882 46.4455   5
   9   1   7 7346.70 328.452  14
   9  -1   7 7059.03 281.147   8
   9   1   7 7572.59 282.088   5
   9  -1   7 7232.44 275.343  18
   9  -1   8 1111.18 114.959   8
   9   1   8 1188.85 116.123   5
   9  -1   8 1017.40 110.409  18
   9   1   9 10818.0 334.531   8
   9  -1   9 10659.3 343.817   8
   9   1   9 11127.2 332.112   5
   9  -1   9 10353.0 325.780  18
   9   1  10 1224.49 113.396   8
   9  -1  10 1163.32 112.937   8
   9   1  10 1319.93 113.375   5
   9  -1  10 1246.61 110.882  18
   9   1  11 43.8107 32.8948   8
   9  -1  11 91.5908 38.9922   8
   9   1  11 126.264 43.2246   5
   9   1  12 5134.98 196.882   8
   9  -1  12 5259.71 207.436   8
   9   1  12 5188.23 184.939   5
   9   1  13 629.389 62.6484   8
   9  -1  13 626.453 65.9479   8
   9   1  13 557.240 53.1615   5
  -9  -2  14 365.480 45.4888  12
  -9   2  14 282.446 46.0218  11
  -9  -2  14 284.091 59.5557  15
  -9  -2  13-35.6282 24.7511  12
  -9   2  13-34.4601 28.4144  11
  -9  -2  13-15.2652 38.2892  15
  -9   2  12 181.670 56.4330  15
  -9  -2  12 107.444 30.4948  12
  -9   2  12 126.911 42.5271  11
  -9  -2  12 111.437 52.7468  15
  -9  -2  11 37.6255 53.5738  15
  -9   2  11 35.6569 38.9608  15
  -9  -2  11 40.1296 25.2015  12
  -9  -2  10 1450.40 109.102  12
  -9  -2  10 1602.49 172.501  15
  -9   2  10 1589.56 150.822  15
  -9   2   9 5447.82 215.070   6
  -9  -2   9 5249.32 310.726  15
  -9   2   9 5776.84 291.956  15
  -9  -2   8 84.2795 68.0810  15
  -9   2   8 6.23293 44.1176  15
  -9   2   8-6.25432 25.0621   6
  -9  -2   7 7446.02 378.701   9
  -9   2   7 7308.21 257.444   6
   9  -2  -7 8049.74 290.228  14
  -9  -2   7 7251.37 359.011  15
  -9   2   7 7717.86 341.974  15
  -9  -2   6 14706.7 521.352   9
  -9   2   6 14824.1 368.172   6
   9  -2  -6 15432.3 407.246  14
  -9  -2   6 14820.3 501.916  15
  -9  -2   5 72359.0 1134.39   9
  -9   2   5 74289.8 809.764   6
   9  -2  -5 74087.3 891.389  14
  -9  -2   5 75832.9 1093.87  15
  -9  -2   4 124.568 58.9757   9
   9  -2  -4 131.809 54.7472  14
  -9   2   4 151.295 44.9846   6
  -9   2   3 760.984 82.7783   6
  -9  -2   3 915.732 128.755   9
   9  -2  -3 643.171 89.4114  14
  -9   2   2 883.170 86.9298   6
   9  -2  -2 1080.12 111.824  14
  -9  -2   2 954.742 124.198   9
   9   2  -2 944.836 126.301  14
   9   2  -1 30751.7 686.804  14
  -9   2   1 31383.5 494.839   6
   9  -2  -1 31969.3 583.191  14
   9   2   0 17539.0 527.617  14
  -9   2   0 18266.0 370.269   6
   9  -2   0 17919.4 434.210  14
   9   2   1 30022.0 696.289  14
   9  -2   1 29541.5 563.168  14
   9  -2   1 29890.5 488.745  13
   9   2   2 4367.98 274.291  14
   9  -2   2 4404.80 216.863  14
   9  -2   2 4430.04 194.490  13
   9   2   2 4365.96 210.670   5
   9   2   3 61.0514 59.5185  14
   9  -2   3 76.6409 43.7114  14
   9  -2   3-18.1728 39.1203  13
   9   2   3-0.87018 33.0300   5
   9   2   4 16559.4 530.736  14
   9  -2   4 17050.6 425.640  14
   9  -2   4 16046.9 387.738  13
   9   2   4 16629.3 420.988   5
   9   2   5 26816.2 680.144  14
   9  -2   5 25307.9 493.916  13
   9  -2   5 27729.4 545.211   8
   9   2   5 26746.7 537.312   5
   9   2   5 26103.5 629.248  16
   9   2   6 218.214 66.0493  14
   9  -2   6 163.155 50.1694   8
   9   2   6 196.882 57.2885   5
   9  -2   6 182.501 49.3817  18
   9   2   6 264.630 65.7107  16
   9   2   7 1918.31 175.463  14
   9  -2   7 1972.36 147.662   8
   9   2   7 1860.80 144.082   5
   9  -2   7 1902.42 138.574  18
   9   2   7 2019.20 165.671  16
   9   2   8 776.518 108.868  14
   9  -2   8 865.435 98.3819   8
   9   2   8 796.004 94.9100   5
   9  -2   8 745.442 88.1891  18
   9   2   8 814.434 96.4499  16
   9  -2   9 183.835 50.7844   8
   9   2   9 134.759 42.9601   5
   9  -2   9 227.336 52.4188  18
   9  -2  10 249.368 54.1383   8
   9   2  10 186.299 46.1667   5
   9  -2  10 178.286 45.4103  18
   9  -2  11 428.243 61.1035   8
   9   2  11 307.110 47.6701   5
   9  -2  11 373.456 57.0866  18
   9  -2  12 8.94110 22.2026   8
  -9  -3  12-14.6512 25.4721  12
  -9   3  12 36.0087 23.5614  11
  -9  -3  11 46.0298 23.4979  12
  -9   3  11 84.7229 37.7143  11
  -9  -3  11 7.73089 43.2100  15
  -9   3  10 20.5712 33.0979  15
  -9   3  10 24.1541 19.9894   6
  -9  -3  10 27.1908 20.7875  12
  -9   3  10 43.6770 25.1787  11
  -9  -3  10 52.3769 52.6921  15
  -9   3   9 44.8704 44.6015  15
  -9   3   9-15.4046 24.3498   6
  -9  -3   9 34.5476 29.7983  12
  -9   3   9-11.5352 27.2410  11
  -9  -3   9-4.55425 39.3882  15
  -9   3   8 2263.48 138.915   6
   9  -3  -8 2217.38 146.211  14
  -9  -3   8 1827.69 175.429  15
  -9   3   8 2160.37 170.453  15
   9  -3  -7 5312.72 231.272  14
  -9   3   7 5127.74 213.092   6
  -9  -3   7 4834.61 276.579  15
  -9   3   7 5277.71 272.810  15
  -9   3   6 661.566 103.279  15
   9  -3  -6 536.301 80.6626  14
  -9   3   6 597.352 78.9469   6
   9  -3  -5 297.819 66.7504  14
  -9   3   5 311.783 58.6087   6
  -9  -3   4 33114.3 749.103   9
   9  -3  -4 34347.1 611.322  14
  -9   3   4 34320.9 549.823   6
  -9   3   4 34246.0 611.145  10
  -9  -3   3 47366.0 878.187   9
   9  -3  -3 48536.0 725.078  14
  -9   3   3 46654.0 638.160   6
  -9   3   3 46742.0 706.226  10
   9   3  -2 3898.08 255.224  14
  -9  -3   2 3951.56 248.647   9
   9  -3  -2 4031.46 212.498  14
  -9   3   2 3948.79 183.541   6
  -9   3   2 4003.28 205.726  10
   9   3  -1 6853.52 345.827  14
   9  -3  -1 6929.49 274.649  14
  -9   3   1 6881.00 236.438   6
   9  -3  -1 7109.72 242.522  13
   9   3   0 86008.7 1239.30  14
  -9   3   0 90555.8 827.186   6
   9  -3   0 87855.5 965.469  14
   9  -3   0 88738.3 866.504  13
  -9  -3   0 86258.5 954.541   7
   9   3   1 9033.90 406.139  14
   9  -3   1 9118.23 308.204  14
   9  -3   1 8835.30 276.891  13
   9   3   2 728.259 119.494  14
   9  -3   2 764.549 94.8827  14
   9  -3   2 826.402 86.6727  13
   9   3   3 9189.73 409.667  14
   9  -3   3 9340.22 305.510  14
   9  -3   3 8983.55 285.464  13
   9   3   3 8417.12 371.199  16
   9   3   4 5557.25 314.881  14
   9  -3   4 5261.21 220.196  13
   9   3   4 4984.27 279.046  16
   9   3   5 2504.94 213.108  14
   9  -3   5 2486.10 153.093  13
   9  -3   5 2798.85 170.798   8
   9   3   5 2668.84 199.626  16
   9   3   6-25.6391 49.6575  14
   9  -3   6-10.9423 39.0839  13
   9  -3   6-11.3021 28.0491   8
   9  -3   6-63.3630 42.5250  18
   9   3   6-59.7693 45.1205  16
   9   3   7-36.4947 41.8780  14
   9  -3   7 50.6424 37.5273   8
   9  -3   7-9.54368 27.5200  18
   9   3   7-30.8578 40.7163  16
   9  -3   8 39.9244 26.0783   8
   9  -3   8-16.1016 29.7530  18
   9   3   8-13.3214 38.6882  16
   9  -3   9 107.137 33.7239   8
   9  -3   9 92.3651 30.1141  18
   9   3   9 60.3962 29.9207  16
   9  -3  10 436.402 57.2528   8
   9  -3  10 436.254 55.6832  18
   9   3  10 495.843 59.5589  16
   9  -3  11 23.5770 17.2449  18
   9   4 -10 81.1087 31.9952  10
  -9  -4  10 112.940 27.7137  12
  -9   4   9 2267.92 114.289   6
   9  -4  -9 2184.42 117.119  14
  -9  -4   9 2307.74 111.887  12
   9   4  -9 2199.46 139.488  10
  -9   4   8 7178.93 216.352   6
   9  -4  -8 7085.51 228.689  14
  -9  -4   8 7086.85 201.144  12
   9   4  -8 6543.74 245.404  10
  -9   4   8 7371.35 259.619  15
   9  -4  -7 4005.91 183.505  14
  -9   4   7 4515.71 179.877   6
  -9  -4   7 4303.32 162.285  12
  -9   4   7 4467.05 216.932  15
  -9   4   6 153.145 55.8410  15
   9  -4  -6 84.4311 42.3643  14
  -9   4   6 91.4035 35.1864   6
   9  -4  -5 3757.36 189.549  14
  -9   4   5 3836.61 174.918   6
   9  -4  -4 2232.68 149.209  14
  -9   4   4 2386.37 138.356   6
  -9   4   4 2136.42 149.440  10
   9  -4  -3 1141.73 107.467  14
  -9   4   3 1262.16 100.464   6
  -9   4   3 1244.51 114.828  10
   9  -4  -2 9935.43 313.136  14
  -9   4   2 10063.4 274.122   6
   9  -4  -2 9873.56 274.563  13
  -9   4   2 10112.7 312.255  10
  -9  -4   1 20.1068 28.7623   7
   9  -4  -1 29.2729 31.6181  14
  -9   4   1 11.2017 22.4095   6
   9  -4  -1 51.0206 31.1985  13
  -9   4   1-9.65829 28.3765  10
   9   4   0 1916.30 175.757  14
   9  -4   0 1959.37 138.626  14
   9  -4   0 1955.91 126.918  13
  -9   4   0 1934.56 131.700  10
  -9  -4   0 1869.80 137.273   7
   9   4   0 1589.79 157.924  16
   9   4   1 6921.80 333.637  14
   9  -4   1 6760.20 248.606  14
   9  -4   1 7099.51 238.076  13
  -9  -4  -1 6746.21 260.344   7
   9   4   1 6339.78 302.596  16
   9  -4   2 11591.7 314.037  14
   9  -4   2 11392.2 301.612  13
  -9  -4  -2 11246.2 338.194   7
   9   4   2 10875.6 396.810  16
   9  -4   3 3646.09 173.383  13
  -9  -4  -3 3617.59 192.310   7
   9   4   3 3121.99 210.182  16
   9  -4   4 2386.94 138.837  13
   9  -4   4 2274.80 142.220   8
  -9  -4  -4 2123.50 145.459   7
   9   4   4 2228.04 172.531  16
  -9  -4  -5 375.144 65.3229   7
   9  -4   5 419.355 60.7019  13
   9  -4   5 496.248 68.0198   8
   9   4   5 467.264 80.4440  16
   9  -4   6 1812.69 114.332  13
   9  -4   6 1801.83 116.274   8
  -9  -4  -6 1779.59 125.093   7
   9   4   6 1793.99 136.822  16
  -9  -4  -7-7.13786 24.0575   7
   9  -4   7 23.5634 24.1277   8
   9   4   7-30.0470 33.9956  16
   9  -4   8 695.978 63.1228   8
  -9  -4  -8 719.303 69.1304   7
   9   4   8 791.679 78.7943  16
  -9   5   6 409.858 44.6682   6
   9  -5  -6 402.374 49.8885  14
  -9   5   5 133.273 34.9560  15
  -9   5   5 186.680 34.1571   6
   9  -5  -5 182.421 38.8178  14
  -9   5   4 681.175 76.0826  15
  -9   5   4 607.066 56.7465   6
   9  -5  -4 620.232 65.1927  14
  -9   5   3 349.477 43.0753   6
   9  -5  -3 381.272 56.2758  14
   9  -5  -3 388.640 45.9699  13
  -9   5   2 7.45934 18.9405   6
   9  -5  -2-12.2741 22.9234  14
   9  -5  -2-19.3282 20.3348  13
  -9   5   2-11.4863 22.7836  10
   9  -5  -1 737.453 72.2310  14
   9  -5  -1 758.457 67.4054  13
  -9  -5   1 659.710 63.8489   7
  -9   5   1 683.800 68.2263  10
   9  -5   0 9.17374 23.4985  14
   9  -5   0 26.1800 23.5879  13
  -9   5   0 39.5880 22.6393  10
   9   5   0 30.0616 30.4859  16
  -9  -5   0-24.2234 21.8687   7
   9  -5   1 155.470 31.8127  13
   9   5   1 156.479 43.9384  16
  -9  -5  -1 150.192 33.2272   7
   9  -5   2 124.255 31.0284  13
   9  -5   2 97.8493 29.4956   8
   9   5   2 128.600 41.2362  16
  -9  -5  -2 154.308 35.0914   7
   9  -5   3 311.896 43.2261  13
   9  -5   3 335.174 45.2282   8
   9   5   3 267.881 45.9650  16
  -9  -5  -3 317.439 47.2755   7
  -9  -5  -4 50.7461 25.5420   7
   9  -5   4-10.4362 20.0549  13
   9   5   4 68.2669 27.8872  16
 -10   0  14 4862.18 167.322  11
 -10   0  14 5434.86 221.565  15
 -10   0  13 79.4931 51.3592  15
 -10   0  13-24.5464 27.8665  11
 -10   0  12 5336.24 278.167  15
 -10   0  11-5.58304 49.3865  15
 -10   0  10 11358.3 439.762  15
 -10   0   9 17.0293 50.5741  15
 -10   0   8 644.936 114.715  15
 -10   0   8 585.819 99.5975   9
 -10   0   7-22.9518 49.6505  15
 -10   0   7 7.79251 46.3355   9
 -10   0   6 7929.84 362.288   9
 -10   0   6 7765.11 355.219  15
 -10   0   5-11.7711 39.9659  15
 -10   0   5 87.9050 54.2033   9
  10   0  -5-34.3493 42.3260  14
 -10   0   4 674.408 112.599  15
  10   0  -4 728.108 103.344  14
 -10   0   3-43.3180 43.8435  15
  10   0  -3 10.2357 39.5726  14
  10   0  -2 211.672 65.8197  14
  10   0  -1-16.5206 47.6670  14
  10   0   0 326.073 72.7260  14
  10   0   1-34.6111 47.4726  14
  10   0   2 4113.45 238.676  14
  10   0   3-56.3826 61.4834  14
  10   0   4 45.0606 38.2409  14
  10   0   5-19.5104 46.7671  14
  10   0   5-18.5436 34.5435   8
  10   0   6 897.746 112.123  14
  10   0   6 1040.16 103.366   8
  10   0   7 33.0633 35.7909   8
  10   0   8 5541.64 237.660   8
  10   0   9-2.29954 27.4690   8
  10   0  10 702.121 79.8982   8
  10   0  10 982.776 89.3553   5
  10   0  11 28.2556 27.0158   8
  10   0  11 12.9895 22.0137   5
  10   0  12 85.6185 28.1448   8
  10   0  12 88.7163 26.3146   5
 -10   1  14 1807.34 105.742  11
 -10  -1  14 1815.44 129.034  15
 -10   1  13 2463.57 139.887  11
 -10  -1  13 2772.61 183.749  15
 -10   1  13 2991.97 177.321  15
 -10  -1  12 4399.30 252.796  15
 -10   1  12 4402.79 240.112  15
 -10  -1  11 695.834 114.996  15
 -10   1  11 592.923 101.292  15
 -10  -1  10 5319.05 304.755  15
 -10   1  10 5112.06 284.977  15
 -10  -1   9 5359.86 311.927  15
 -10   1   9 5067.85 288.593  15
 -10  -1   8 11097.8 444.669   9
 -10  -1   8 11488.4 452.648  15
 -10   1   8 11404.6 431.297  15
 -10  -1   7 47.5638 53.8461  15
 -10   1   7 94.1787 55.6387  15
 -10  -1   7 84.0260 63.2441   9
 -10  -1   6 790.012 122.065  15
 -10   1   6 878.049 121.565  15
  10  -1  -6 794.814 103.824  14
 -10  -1   6 826.003 124.250   9
 -10  -1   5 2986.34 230.577   9
  10  -1  -5 3053.32 194.986  14
 -10   1   5 3119.80 213.330   9
 -10  -1   5 2786.80 211.627  15
 -10   1   5 2931.84 214.871  15
 -10  -1   4-3.66138 38.3347  15
 -10   1   4 59.4689 42.5189  15
 -10  -1   4-43.7749 52.8401   9
  10   1  -4-22.6091 47.5826  14
  10  -1  -4 88.4730 49.0165  14
  10   1  -3 2868.39 201.370  14
  10  -1  -3 3195.55 199.798  14
 -10   1   3 3460.59 223.722  15
  10  -1  -2 2179.25 165.785  14
 -10   1   2 2230.53 175.286  15
 -10   1   1 245.142 61.3754  15
  10   1  -1 214.450 58.3420  14
  10  -1  -1 192.907 59.4606  14
  10   1   0 276.923 67.1450  14
  10  -1   0 490.998 87.0006  14
  10   1   1 371.837 81.1651  14
  10  -1   1 270.768 70.7173  14
  10   1   2 457.861 94.0537  14
  10  -1   2 487.714 85.9331  14
  10   1   3 35.3806 51.9901  14
  10  -1   3 78.2677 43.8527  14
  10  -1   3 132.727 44.0082   8
  10   1   4 18132.7 533.667  14
  10  -1   4 18595.7 484.261  14
  10  -1   4 18375.0 431.810   8
  10   1   4 18983.9 431.030   5
  10   1   5 3920.77 248.420  14
  10  -1   5 3781.80 215.694  14
  10  -1   5 3894.03 202.743   8
  10   1   5 3873.22 198.942   5
  10   1   6 1319.13 142.431  14
  10  -1   6 1183.99 114.880   8
  10   1   6 1175.15 112.871   5
  10  -1   6 1189.55 112.545  18
  10   1   7 4422.74 250.900  14
  10  -1   7 3677.58 198.080   8
  10   1   7 4218.55 206.185   5
  10  -1   8 2379.00 154.392   8
  10   1   8 2609.88 156.810   5
  10  -1   9 51.7327 30.9458   8
  10   1   9 172.537 48.1020   5
  10  -1  10 129.296 46.8666   8
  10   1  10 95.7373 30.6884   5
  10  -1  11 117.606 39.0548   8
  10   1  11 124.567 34.5867   5
  10  -1  12 326.348 46.2467   8
  10   1  12 261.528 36.7322   5
  10  -1  12 325.793 42.6539   5
 -10   2  13 41.9250 23.2004  11
 -10  -2  13-5.13404 27.6026  15
 -10   2  12 70.3160 39.9239  15
 -10   2  12 69.6354 32.4067  11
 -10  -2  12 49.5726 35.2701  15
 -10  -2  11 781.553 111.925  15
 -10   2  11 760.333 99.8699  15
 -10   2  11 598.590 77.0981  11
 -10  -2  10 3390.24 228.265  15
 -10   2  10 3208.86 207.281  15
 -10  -2   9 227.679 72.8166  15
 -10   2   9 345.989 78.7025  15
 -10  -2   8 634.364 113.015  15
 -10   2   8 705.263 107.724  15
 -10  -2   7 158.471 69.9787  15
 -10   2   7 78.5489 56.9287  15
 -10  -2   7 168.984 59.5650   9
  10  -2  -7 145.260 49.9033  14
 -10   2   6 14220.2 361.257   6
 -10  -2   6 14608.1 521.448   9
  10  -2  -6 14302.7 402.682  14
 -10  -2   6 14420.8 481.197  15
 -10   2   6 15442.1 483.441  15
 -10   2   5 484.933 98.9357  15
 -10   2   5 340.437 60.6850   6
 -10  -2   5 432.293 103.446   9
  10  -2  -5 410.610 73.4376  14
 -10   2   4 653.689 110.224  15
 -10   2   4 474.293 66.2300   6
 -10  -2   4 501.516 104.053   9
  10  -2  -4 560.500 88.3806  14
  10   2  -3 14508.7 472.185  14
 -10   2   3 13336.3 343.011   6
 -10  -2   3 14837.0 505.664   9
  10  -2  -3 14432.7 409.548  14
  10   2  -2 1516.99 162.120  14
 -10  -2   2 1730.24 173.784   9
  10  -2  -2 1522.69 134.355  14
 -10  -2   1 25.3089 41.1204   9
  10   2  -1-12.2321 40.4700  14
  10  -2  -1-7.80941 47.2723  14
  10   2   0 18400.8 554.522  14
  10  -2   0 18398.7 466.743  14
  10   2   1 7580.56 360.490  14
  10  -2   1 7976.63 306.767  14
  10   2   2 12479.4 463.488  14
  10  -2   2 12280.0 378.247  14
  10  -2   2 11790.1 320.983  13
  10   2   3 561.867 107.323  14
  10  -2   3 490.212 80.5256  14
  10  -2   3 381.054 61.1091  13
  10   2   3 541.007 80.1233   5
  10   2   4 188.197 69.0083  14
  10  -2   4 157.670 47.5755  14
  10   2   4 219.641 56.3563   5
  10  -2   4 204.009 54.8873   8
  10   2   4 49.0645 44.2257  16
  10   2   5 825.569 126.653  14
  10  -2   5 1165.61 113.245   8
  10   2   5 1093.78 110.843   5
  10   2   5 1113.95 129.252  16
  10   2   6 551.623 104.243  14
  10  -2   6 480.263 76.2030   8
  10   2   6 583.900 80.4755   5
  10  -2   6 428.852 68.4249  18
  10   2   6 652.457 97.6885  16
  10   2   7 309.015 72.6768  14
  10  -2   7 259.248 57.8784   8
  10   2   7 228.503 54.0063   5
  10  -2   7 341.968 60.6254  18
  10   2   7 256.189 58.8678  16
  10   2   8 1214.85 126.147  14
  10  -2   8 1253.98 111.396   8
  10   2   8 1168.79 103.094   5
  10  -2   8 1122.95 98.0352  18
  10  -2   9 1.61263 26.4450   8
  10   2   9-13.9377 29.0711   5
  10  -2   9 30.6539 28.8265  18
  10  -2  10 11.0809 29.1509   8
  10   2  10 21.9236 23.5884   5
  10  -2  11 314.741 46.4006   8
 -10   3  11 109.062 30.9323  11
 -10  -3  11 123.334 45.5692  15
 -10   3  10 1803.07 112.669  11
 -10  -3  10 1869.60 148.321  15
 -10   3  10 2193.54 145.082  15
 -10   3   9 783.066 97.6532  15
 -10   3   9 624.744 71.8850  11
 -10  -3   9 800.460 105.052  15
 -10   3   8 1643.84 111.596   6
  10  -3  -8 1791.97 124.410  14
 -10  -3   8 1537.32 144.396  15
 -10   3   8 1832.10 152.533  15
 -10   3   7 1735.35 119.258   6
  10  -3  -7 1706.65 128.406  14
 -10   3   7 2088.16 168.111  15
 -10   3   6 44.6811 45.6194  15
 -10   3   6-10.2757 26.5528   6
  10  -3  -6 1.31936 37.1314  14
 -10   3   5 496.115 67.1452   6
  10  -3  -5 637.313 87.9589  14
 -10  -3   4 5751.94 305.616   9
 -10   3   4 6010.08 227.657   6
  10  -3  -4 6319.44 261.385  14
 -10  -3   3 10697.8 409.488   9
 -10   3   3 10127.7 290.679   6
  10  -3  -3 10834.3 345.356  14
 -10  -3   2 590.901 101.702   9
  10   3  -2 600.927 101.750  14
 -10   3   2 544.431 68.7402   6
  10  -3  -2 585.352 85.8809  14
  10   3  -1 1695.12 170.544  14
 -10   3   1 1583.50 112.337   6
  10  -3  -1 1808.44 143.003  14
  10   3   0 333.208 81.5694  14
  10  -3   0 295.193 62.7962  14
  10  -3   1 916.614 102.600  14
  10   3   1 1046.15 139.280  14
  10  -3   1 867.464 85.8312  13
 -10  -3  -1 968.343 102.324   7
  10  -3   2 1166.17 111.623  14
  10   3   2 1160.03 144.447  14
  10  -3   2 1083.58 96.8460  13
  10   3   3 2512.31 210.905  14
  10  -3   3 2234.44 150.650  14
  10  -3   3 2305.58 141.147  13
  10   3   3 2396.83 189.249  16
  10   3   4 4872.99 283.410  14
  10  -3   4 4339.56 192.355  13
  10  -3   4 4862.04 218.848   8
  10   3   4 4226.15 243.238  16
  10   3   5 391.076 86.4039  14
  10  -3   5 481.009 72.6696   8
  10   3   5 464.126 83.4886  16
  10   3   6-71.8794 46.3206  14
  10  -3   6-6.96875 25.2750   8
  10   3   6 36.2614 35.4384  16
  10  -3   7 105.996 37.7092   8
  10   3   7 110.822 41.5677  16
  10  -3   8 32.6794 19.9955   8
  10  -3   8 18.1340 18.5643  18
  10   3   8 26.4978 26.8771  16
  10  -3   9-37.5387 23.1987   8
  10  -3   9 25.1137 20.0734  18
  10   3   9 5.76630 17.5912  16
  10  -4  -8 3753.41 152.017  14
 -10   4   8 4109.29 176.878  15
 -10   4   7 12187.9 266.149   6
  10  -4  -7 11985.9 289.941  14
 -10   4   6 148.688 51.7434  15
 -10   4   6 125.384 37.7226   6
  10  -4  -6 200.850 50.6812  14
 -10   4   5 798.421 74.3073   6
  10  -4  -5 809.430 87.0691  14
 -10   4   5 889.567 102.697  15
 -10   4   4 214.632 41.0790   6
  10  -4  -4 184.308 50.3701  14
 -10   4   3 1062.34 85.9241   6
  10  -4  -3 1103.84 102.141  14
 -10   4   2 1619.82 102.906   6
  10  -4  -2 1741.74 127.029  14
  10  -4  -1 23.2075 28.7757  14
  10  -4  -1-14.0866 21.7246  13
  10   4  -1-29.9780 43.3839  16
  10  -4   0 495.967 70.6825  14
  10  -4   0 561.321 66.5993  13
  10   4   0 429.326 81.4380  16
 -10  -4  -1 97.7068 34.8321   7
  10  -4   1 152.510 48.5462  14
  10  -4   1 60.7043 26.3509  13
  10   4   1 8.88612 35.7079  16
 -10  -4  -2 239.167 49.8197   7
  10  -4   2 295.777 53.6685  14
  10  -4   2 262.604 45.5750  13
  10   4   2 192.692 57.1880  16
 -10  -4  -3 441.828 64.2225   7
  10  -4   3 533.933 63.8287  13
  10  -4   3 566.796 68.7374   8
  10   4   3 599.576 86.2700  16
 -10  -4  -4 192.353 43.2215   7
  10  -4   4 238.635 41.9119  13
  10  -4   4 261.467 46.2245   8
  10   4   4 277.267 61.1507  16
 -10  -4  -5 326.873 54.1220   7
  10  -4   5 510.251 60.6881   8
  10   4   5 478.946 67.5887  16
 -10  -4  -6 5.86867 21.0414   7
  10  -4   6 58.4735 24.8667   8
  10   4   6 18.6116 25.9759  16
 -10  -4  -7 172.709 34.0193   7
  10   4   7 193.051 37.1499  16
 -11   0  13-25.7425 30.4489  15
 -11   0  13-31.9652 26.0282  11
 -11   0  12 1405.45 132.111  15
 -11   0  11-4.17592 46.4325  15
 -11   0  10 160.052 55.2958  15
 -11   0   9 11.5892 45.2007  15
 -11   0   8 2293.26 187.989   9
 -11   0   8 2442.62 204.417  15
 -11   0   7-43.3986 58.5666  15
 -11   0   7 4.91728 37.6111   9
 -11   0   6 2265.67 198.707   9
 -11   0   6 2257.49 192.089  15
 -11   0   5 138.041 69.4647  15
 -11   0   5 70.3167 51.0073   9
  11   0  -5-16.8553 48.1410  14
  11   0  -4 6919.25 305.222  14
 -11   0   4 7596.45 359.600   9
 -11   0   4 7096.24 325.608  15
 -11   0   3 14.0411 39.3065  15
  11   0  -3 31.4887 43.0124  14
  11   0  -2 1519.91 149.473  14
  11   0  -1 8.31934 47.3312  14
  11   0   0 27497.0 628.252  14
  11   0   1 56.0281 51.3336  14
  11   0   2 1777.02 163.791  14
  11   0   3 29.4853 47.3962  14
  11   0   4 402.029 78.2226  14
  11   0   5-22.9934 45.9828  14
  11   0   6 2265.76 172.462  14
  11   0   6 2298.41 140.848   5
  11   0   7 30.4397 32.2268   8
  11   0   7 35.1793 31.4178   5
  11   0   8 2507.34 145.606   8
  11   0   8 2478.94 138.421   5
  11   0   9-4.60215 23.1889   8
  11   0   9-20.2955 26.2290   5
  11   0  10 575.934 62.0799   8
  11   0  10 652.124 62.7031   5
 -11   1  13 15.7922 18.2634  11
 -11  -1  13 91.3083 39.2996  15
 -11  -1  12 23.1467 38.2356  15
 -11   1  12 61.1837 41.1620  15
 -11   1  12 40.5882 27.4273  11
 -11  -1  11-43.6903 39.7176  15
 -11   1  11 17.7147 42.2519  15
 -11  -1  10 577.078 95.9356  15
 -11   1  10 475.935 88.2531  15
 -11  -1   9 137.004 57.7062  15
 -11   1   9 155.587 67.3645  15
 -11  -1   8 6146.61 317.162   9
 -11  -1   8 6187.03 314.456  15
 -11   1   8 6193.69 309.213  15
 -11  -1   7 124.487 60.1953  15
 -11   1   7 160.991 62.7022  15
 -11  -1   7 103.061 52.5855   9
 -11  -1   6 635.196 108.242  15
 -11   1   6 638.816 108.150  15
 -11  -1   6 570.796 108.577   9
  11  -1  -6 569.024 88.7613  14
 -11  -1   5 1020.87 130.313  15
  11  -1  -5 987.374 116.525  14
 -11   1   5 1106.48 132.822   9
 -11  -1   5 1011.64 138.618   9
 -11   1   5 1120.77 134.412  15
  11   1  -4 11307.8 401.278  14
 -11  -1   4 11472.8 452.369   9
  11  -1  -4 10692.1 372.882  14
 -11   1   4 11427.0 410.816  15
  11   1  -3 1712.13 163.427  14
  11  -1  -3 1597.20 148.222  14
 -11  -1   3 1960.67 189.415   9
 -11   1   3 1927.78 170.302  15
  11   1  -2 2158.24 186.179  14
  11  -1  -2 2152.06 173.971  14
 -11   1   2 2348.93 182.244  15
 -11   1   1 103.266 52.2761  15
  11   1  -1 113.591 54.7696  14
  11  -1  -1 92.3855 39.3602  14
  11   1   0 18.9744 45.0841  14
  11  -1   0 37.7397 40.5938  14
  11   1   1 3182.71 225.141  14
  11  -1   1 3233.68 210.461  14
  11   1   2 711.168 110.908  14
  11  -1   2 630.396 100.038  14
  11  -1   2 720.884 85.5813   8
  11   1   3-55.9173 54.8437  14
  11  -1   3-15.3514 37.8879  14
  11  -1   3-6.50163 25.7406   8
  11   1   4 5324.59 286.891  14
  11  -1   4 4755.55 243.846  14
  11  -1   4 4758.78 216.028   8
  11   1   5 3801.30 239.451  14
  11  -1   5 3725.48 212.928  14
  11  -1   5 3934.99 195.860   8
  11   1   5 3642.84 180.548   5
  11   1   6 1793.70 159.987  14
  11  -1   6 1598.63 126.387   8
  11   1   6 1676.83 122.984   5
  11   1   7 40.2073 40.7759  14
  11  -1   7-34.7227 33.4415   8
  11   1   7-11.0609 31.7341   5
  11  -1   8 194.215 44.6878   8
  11   1   8 254.803 48.7076   5
  11  -1   9 1116.15 94.9103   8
  11   1   9 1235.95 93.8697   5
  11  -1  10 30.2439 21.5709   8
  11   1  10 68.8868 26.3403   5
  11  -1  10-1.09468 17.9501   5
 -11   2  12 1.66167 19.6043  11
 -11  -2  12 44.8001 30.6531  15
 -11   2  11 555.837 66.1303  11
 -11   2  11 787.347 95.0416  15
 -11  -2  11 604.607 86.3355  15
 -11  -2  10-12.1927 41.6722  15
 -11   2  10 4.94994 36.7580  15
 -11  -2   9 227.859 59.5841  15
 -11   2   9 313.473 70.6725  15
 -11  -2   8 1879.38 163.991  15
 -11   2   8 2083.76 170.311  15
  11  -2  -7 1328.55 118.059  14
 -11  -2   7 1238.86 139.539  15
 -11   2   7 1172.97 131.831  15
 -11   2   6 923.642 121.210  15
 -11  -2   6 1102.60 143.981   9
  11  -2  -6 1224.47 120.637  14
 -11   2   5 255.331 70.4245  15
 -11  -2   5 255.028 79.5490   9
  11  -2  -5 482.917 80.6561  14
 -11   2   4 713.176 109.859  15
 -11  -2   4 842.379 124.454   9
  11  -2  -4 678.576 96.3768  14
 -11   2   3-41.3821 47.2688  15
 -11  -2   3 25.0658 42.3140   9
  11   2  -3-35.5611 53.6936  14
  11  -2  -3 5.38204 48.2800  14
  11   2  -2 1146.85 139.617  14
 -11  -2   2 1268.60 153.391   9
  11  -2  -2 1262.74 129.563  14
 -11   2   2 1138.66 129.331  15
 -11  -2   1 348.870 81.5978   9
  11   2  -1 359.546 88.5882  14
  11  -2  -1 543.968 90.2254  14
  11   2   0 2329.74 196.533  14
  11  -2   0 2073.50 159.788  14
 -11  -2   0 2456.16 196.656   9
  11  -2   1 1078.33 120.031  14
 -11  -2  -1 1170.22 135.816   9
  11   2   1 983.135 132.360  14
  11   2   2 210.106 67.8487  14
 -11  -2  -2 303.605 71.3616   9
  11  -2   2 190.323 62.3992  14
  11   2   3 2217.79 193.468  14
  11  -2   3 2096.23 158.234  14
  11  -2   3 2129.52 145.134   8
  11   2   3 1953.17 173.729  16
  11   2   4 1425.48 154.938  14
  11  -2   4 1296.85 119.589  14
  11  -2   4 1443.26 119.220   8
  11   2   4 1367.95 137.659  16
  11   2   5 0.17579 42.7708  14
  11   2   5 35.3037 28.8786   5
  11  -2   5-10.2982 26.7685   8
  11   2   5 30.5263 43.0192  16
  11   2   6 1907.84 162.295  14
  11  -2   6 1688.88 123.413   8
  11   2   6 1716.78 122.121   5
  11   2   7 2451.21 171.518  14
  11  -2   7 2241.24 138.053   8
  11   2   7 2258.56 133.251   5
  11   2   8 1130.14 101.988  14
  11  -2   8 1068.48 92.3560   8
  11  -2   9 843.334 76.3309   8
 -11  -3   9 2330.42 145.465  15
 -11   3   9 2565.15 152.731  15
 -11   3   8 61.6178 33.9248  15
  11  -3  -8 74.3574 34.6554  14
  11  -3  -7 2141.17 135.979  14
 -11   3   7 2126.11 156.095  15
 -11   3   6 41.0592 44.0470  15
  11  -3  -6 11.7737 31.5633  14
 -11   3   5 775.468 104.114  15
  11  -3  -5 492.006 71.1116  14
  11  -3  -4 1669.08 131.746  14
 -11   3   4 2179.80 168.971  15
 -11   3   3 831.630 107.409  15
 -11  -3   3 736.559 105.594   9
  11  -3  -3 599.326 83.2480  14
 -11  -3   2 149.040 50.9049   9
  11  -3  -2 251.671 60.6256  14
  11   3  -1 64.2671 49.6568  14
  11  -3  -1 39.8647 40.3282  14
  11   3   0 525.798 98.0198  14
  11  -3   0 416.794 76.0427  14
  11   3   1 170.453 58.1554  14
  11  -3   1 193.735 55.4154  14
  11   3   2 1127.39 134.109  14
  11  -3   2 1138.60 107.698  14
  11  -3   2 1064.98 88.9785  13
  11   3   2 950.148 115.729  16
 -11  -3  -3 295.713 57.1749   7
  11   3   3 268.176 73.7963  14
  11  -3   3 294.683 56.0752  14
  11  -3   3 322.874 55.0807   8
  11   3   3 225.293 59.4764  16
 -11  -3  -4 36.6118 28.1463   7
  11   3   4-4.95052 36.0281  14
  11  -3   4-33.1361 26.9039   8
  11   3   4 5.58093 30.3839  16
 -11  -3  -5 408.401 58.0224   7
  11   3   5 513.346 84.3914  14
  11  -3   5 498.861 65.0422   8
  11   3   5 422.844 67.4754  16
  11  -3   6 682.672 71.0334   8
  11   3   6 711.573 76.1114  16
  11  -3   7 478.648 56.0059   8
 -11  -3  -7 518.688 58.7221   7
  11   3   7 399.099 53.7653  16
  11  -3   8 245.824 38.2960   8
  11  -4  -6 637.620 68.7095  14
 -11   4   6 631.774 72.7144  15
  11  -4  -5 3735.08 161.553  14
 -11   4   5 3807.72 180.899  15
  11  -4  -4 1257.64 99.2251  14
 -11   4   4 1322.88 113.126  15
  11  -4  -3 1400.15 105.319  14
  11   4  -3 1255.05 115.628  16
 -11   4   2 287.489 61.0163  15
  11  -4  -2 294.096 56.8095  14
  11   4  -2 155.577 51.2939  16
  11  -4  -1 67.8611 35.2719  14
  11   4  -1 44.3717 46.7691  16
  11  -4   0 944.606 85.5878  14
  11   4   0 676.036 87.7253  16
  11  -4   1 47.8715 28.2537  14
  11  -4   1 3.96828 19.7797  13
  11   4   1 14.2672 29.6131  16
  11  -4   2 248.656 42.9185   8
  11   4   2 148.962 46.1340  16
  11  -4   3 447.530 55.2670   8
 -11  -4  -3 471.962 51.6773   7
  11   4   3 430.634 66.0607  16
  11  -4   4 21.1029 21.5776   8
  11   4   4 23.2372 25.9920  16
 -12   0  11-7.76600 30.6086  15
 -12   0  10 2.56876 35.3853  15
 -12   0   9 35.1034 46.9822  15
 -12   0   8 1446.98 136.000   9
 -12   0   8 1488.80 148.137  15
 -12   0   7 26.5008 44.4748  15
 -12   0   7 14.0346 34.3009   9
 -12   0   6 1392.06 144.881   9
 -12   0   6 1334.32 143.270  15
 -12   0   5-17.1622 43.4733  15
 -12   0   5-13.7562 35.5704   9
  12   0  -5-10.9221 32.4438  14
  12   0  -4 1070.93 123.656  14
 -12   0   4 1241.71 140.918   9
 -12   0   4 1054.27 125.905  15
 -12   0   3-10.5476 50.0868   9
  12   0  -3-29.4484 44.4106  14
  12   0  -2 5731.13 284.028  14
  12   0  -1-9.25138 43.9318  14
  12   0   0 3773.64 235.004  14
  12   0   1-2.00154 43.3685  14
  12   0   2 10042.8 372.447  14
  12   0   3 3.37829 36.1673  14
  12   0   4 2.46729 34.6909  14
  12   0   5 56.1061 43.3931  14
  12   0   6 1270.40 119.419  14
  12   0   7 28.7727 26.0321   5
  12   0   8 521.558 55.1378   5
 -12  -1  11 472.185 71.4619  15
 -12   1  11 428.760 69.0225  15
 -12  -1  10 469.062 78.2779  15
 -12   1  10 425.531 74.0491  15
 -12  -1   9 123.985 54.6977  15
 -12   1   9 43.6034 42.0751  15
 -12  -1   8 2331.03 180.332  15
 -12   1   8 2607.77 189.392  15
 -12  -1   7 3378.51 225.781   9
 -12  -1   7 3187.69 210.172  15
 -12   1   7 3672.72 227.083  15
 -12  -1   6 120.373 51.5341  15
 -12   1   6 108.159 57.5265  15
 -12  -1   6 233.503 71.9176   9
  12  -1  -6 89.6187 36.1501  14
 -12   1   5 743.122 106.437  15
 -12  -1   5 695.859 111.202   9
 -12   1   5 710.093 103.149   9
  12  -1  -5 705.589 94.0999  14
 -12   1   4 138.820 62.4831  15
 -12  -1   4 105.382 52.8537   9
 -12   1   4 46.4215 47.0273   9
  12   1  -4 173.781 60.5743  14
  12  -1  -4 125.828 50.8505  14
  12   1  -3 5677.00 284.646  14
  12  -1  -3 6062.97 279.397  14
 -12   1   3 5853.42 276.243  15
 -12   1   2 51.9477 42.9799  15
 -12  -1   2-7.78345 38.8496   9
  12   1  -2-16.9216 42.3405  14
  12  -1  -2 8.01748 36.6339  14
 -12  -1   1 83.3449 51.8646   9
  12   1  -1 33.0072 40.6458  14
  12  -1  -1 56.1044 48.1765  14
  12   1   0 4799.77 270.625  14
  12  -1   0 4758.64 250.715  14
  12   1   1 184.737 61.2676  14
  12  -1   1 184.328 64.3457  14
  12   1   2 106.042 48.1350  14
  12  -1   2 71.1751 45.6852  14
  12   1   3-35.1572 49.8864  14
  12  -1   3 0.70833 30.0452  14
  12   1   4 323.644 73.3589  14
  12  -1   4 364.786 71.9281  14
  12  -1   4 445.161 63.4227   8
  12   1   5 234.991 63.1574  14
  12  -1   5 244.524 57.3229  14
  12  -1   5 170.216 36.9992   8
  12   1   6 37.3963 30.6980  14
  12  -1   6 42.1071 27.5101   8
  12   1   6 22.4469 21.9434   5
  12   1   7 1544.43 120.665  14
  12  -1   7 1465.69 101.693   8
  12   1   7 1465.15 96.5853   5
  12  -1   8 924.019 74.9517   8
  12   1   8 838.981 68.9139   5
 -12   2  10 161.185 43.4490  15
 -12   2  10 140.035 38.4111  11
 -12  -2  10 112.807 41.1253  15
 -12   2   9 55.0351 44.3698  15
 -12  -2   9 20.2995 32.0795  15
 -12  -2   8 284.841 64.3041  15
 -12   2   8 318.111 68.7446  15
 -12   2   7 633.833 93.4437  15
  12  -2  -7 657.078 80.0403  14
  12  -2  -6 1108.53 104.226  14
 -12   2   6 1193.88 126.243  15
 -12  -2   5 1885.05 172.030   9
  12  -2  -5 1621.08 134.266  14
 -12   2   5 1686.01 148.297  15
 -12  -2   4 1584.66 159.510   9
  12  -2  -4 1531.45 131.891  14
 -12   2   4 1572.95 142.909  15
 -12   2   3 190.069 57.6123  15
 -12  -2   3 170.888 60.3269   9
  12   2  -3 171.236 57.7911  14
  12  -2  -3 113.186 51.0827  14
 -12   2   2 211.828 60.1978  15
 -12  -2   2 217.037 73.4264   9
  12   2  -2 226.656 70.4801  14
  12  -2  -2 212.294 57.8498  14
 -12   2   1 74.4692 47.8962  15
 -12  -2   1 13.8958 35.7296   9
  12   2  -1-40.0367 54.1000  14
  12  -2  -1 12.8167 34.8686  14
 -12  -2   0 177.933 65.4472   9
  12   2   0 95.3781 51.8848  14
  12  -2   0 71.9126 38.0648  14
 -12  -2  -1 111.193 49.8426   9
  12   2   1 18.3168 43.9403  14
  12  -2   1 86.2575 44.0546  14
  12  -2   1 105.811 38.4806   8
  12   2   2 1909.66 170.796  14
  12  -2   2 1764.93 139.470  14
 -12  -2  -2 1859.27 149.314   9
  12  -2   2 1931.66 127.790   8
  12   2   2 1810.61 148.624  16
  12   2   3 427.316 82.3982  14
  12  -2   3 460.660 74.7384  14
  12  -2   3 550.446 69.0410   8
  12   2   3 577.892 78.9364  16
  12   2   4 268.376 70.2936  14
  12  -2   4 254.317 52.0139  14
  12  -2   4 272.051 51.2463   8
  12   2   4 217.440 48.7708  16
  12   2   5 724.323 98.2556  14
  12  -2   5 769.131 77.7640   8
  12   2   6 103.382 48.3523  14
  12  -2   6 51.4192 25.0780   8
  12   2   7 147.024 40.7992  14
  12  -2   7 133.690 32.8497   8
 -12   3   8 534.615 68.4312  15
 -12   3   7 457.151 66.6158  15
  12  -3  -7 388.668 52.6907  14
 -12   3   6-17.3489 34.5099  15
  12  -3  -6 89.0009 34.5690  14
 -12   3   5 33.1417 40.1198  15
  12  -3  -5-38.5801 30.5475  14
 -12   3   4 277.593 61.2377  15
  12  -3  -4 209.422 47.5937  14
 -12   3   3 222.868 49.8427  15
  12  -3  -3 273.575 58.6665  14
 -12   3   2 90.3195 43.1537  15
  12  -3  -2 90.1769 37.8266  14
  12  -3  -1 719.921 87.3913  14
  12   3  -1 758.050 98.1695  14
 -12   3   1 887.027 96.0457  15
  12   3   0 925.112 109.348  14
  12  -3   0 855.598 91.2632  14
  12   3   0 819.705 96.9641  16
 -12   3   0 978.201 98.7849  15
 -12   3  -1 241.299 53.5743  15
  12   3   1 318.225 65.5546  14
  12  -3   1 267.623 52.9826  14
  12  -3   1 277.285 50.1461   8
  12   3   1 126.401 42.5295  16
  12   3   2 28.3643 42.4468  14
  12  -3   2-13.1921 24.5626  14
  12  -3   2 16.3358 25.8048   8
  12   3   2-41.6679 38.4809  16
  12   3   3 83.0719 47.7895  14
  12  -3   3 87.5185 29.9624   8
  12   3   3 29.2892 30.1460  16
  12   3   4 65.9081 37.2874  14
  12  -3   4 15.2222 19.9554   8
  12   3   4 37.5798 30.4383  16
  12  -3   5 245.813 38.7220   8
 -13   0   9 23.9633 34.0515  15
 -13   0   8 466.954 76.4230  15
 -13   0   7-66.2563 37.4952  15
 -13   0   7-25.8155 30.9991   9
 -13   0   6 128.347 54.1749  15
 -13   0   6 126.240 50.6935   9
 -13   0   5 8.85715 45.0044  15
 -13   0   5 28.4138 38.3302   9
  13   0  -5-9.20906 28.5150  14
  13   0  -4 4206.67 221.297  14
 -13   0   4 4859.19 256.147   9
 -13   0   3 9.57957 35.8048   9
  13   0  -3 38.0936 36.0205  14
 -13   0   2 837.915 113.148   9
  13   0  -2 842.199 107.111  14
  13   0  -1-4.22782 33.7015  14
  13   0   0 532.377 88.0881  14
  13   0   1 57.0531 50.7496  14
  13   0   2 240.478 58.5848  14
  13   0   3-6.91827 33.5709  14
  13   0   4 180.148 51.1668  14
  13   0   5-5.84356 37.2958  14
 -13   1   9 265.176 54.9146  15
 -13  -1   8 2.62555 29.0371  15
 -13   1   8 47.0091 38.0642  15
 -13  -1   7 74.3559 31.0365  15
 -13   1   7 19.5495 37.4830  15
 -13   1   6 132.794 54.2146  15
 -13  -1   6 141.320 47.7575   9
  13  -1  -6 136.133 45.3511  14
 -13   1   5 427.713 76.6466  15
 -13  -1   5 379.730 79.1173   9
 -13   1   5 454.281 74.7529   9
  13  -1  -5 288.684 57.5709  14
 -13   1   4 106.428 44.2295  15
 -13  -1   4 32.3266 42.2122   9
 -13   1   4 111.154 45.0886   9
  13   1  -4 36.8121 47.3983  14
  13  -1  -4 63.1406 39.1696  14
 -13   1   3 31.8156 41.3682  15
 -13  -1   3 37.1803 49.2603   9
 -13   1   3 33.9975 36.0876   9
  13   1  -3-43.8558 44.2759  14
  13  -1  -3-21.5336 32.6597  14
 -13  -1   2 467.671 88.0980   9
  13   1  -2 435.518 79.5142  14
 -13   1   2 436.970 81.1969   9
  13  -1  -2 338.916 65.8858  14
 -13  -1   1 37.6850 43.2969   9
  13   1  -1-25.1372 39.3869  14
  13  -1  -1 11.8578 34.8422  14
 -13  -1   0-29.0889 36.7946   9
  13   1   0-1.69461 38.0900  14
  13  -1   0 5.70513 30.5147  14
 -13  -1  -1 845.810 105.714   9
  13   1   1 721.993 99.7131  14
  13  -1   1 760.411 95.9292  14
  13   1   2 108.009 54.1857  14
 -13  -1  -2 5.36523 31.8027   9
  13  -1   2 72.0912 38.7204  14
  13   1   3 1291.40 126.240  14
  13  -1   3 1099.61 106.402  14
 -13  -1  -3 1169.87 113.757   9
  13   1   4 335.004 70.1053  14
 -13  -1  -4 332.127 60.1211   9
  13  -1   4 324.494 59.9484  14
  13   1   5 365.036 62.5892  14
  13  -1   5 317.481 54.8051  14
 -13  -1  -5 239.784 48.3729   9
 -13   2   8 784.406 79.9247  15
 -13   2   7 88.9417 29.5691  15
 -13   2   6-9.43719 28.0459  15
  13  -2  -6-25.4145 26.5381  14
 -13   2   5 150.994 43.8126  15
  13  -2  -5 83.7808 34.2969  14
 -13   2   4 443.380 69.8113  15
 -13  -2   4 381.550 70.3221   9
  13  -2  -4 431.073 68.8459  14
 -13  -2   3 1971.34 154.671   9
  13  -2  -3 1944.79 138.447  14
 -13   2   3 1862.69 135.382  15
 -13   2   2 358.782 63.3246  15
 -13  -2   2 489.334 81.3160   9
  13   2  -2 448.684 77.1211  14
  13  -2  -2 420.343 68.7340  14
 -13  -2   1 44.7430 43.6912   9
  13   2  -1 2.77338 31.7698  14
  13  -2  -1 7.85970 32.9921  14
 -13  -2   0 34.3586 29.4049   9
  13   2   0 23.3117 43.8671  14
  13  -2   0 42.8317 29.7993  14
 -13  -2  -1-18.1185 27.0771   9
  13   2   1 79.1588 45.6285  14
  13  -2   1 95.5476 41.5664  14
  13  -2   1 30.5446 24.6193   8
  13   2   1 6.18418 27.5614  16
  13  -2   2 713.532 82.1280  14
  13  -2   2 722.786 68.2577   8
  13   2   2 559.820 72.1530  16
  13   2   3 1020.01 107.591  14
  13  -2   3 937.582 86.2469  14
  13  -2   3 904.569 74.4022   8
  13   2   4 4.10213 35.3643  14
  13  -2   4 43.7236 22.3433   8
  13   2   5 236.520 51.4449  14
  13  -3  -4-0.76133 21.8245  14
  13  -3  -3 744.669 71.8071  14
 -13   3   3 942.258 84.0287  15
 -13   3   2 198.053 42.3795  15
  13  -3  -2 121.218 34.0166  14
  13   3  -2 166.257 46.6310  16
  13  -3  -1 126.220 32.5642  14
  13   3  -1 61.1157 34.5984  16
  13  -3   0 318.431 52.6597  14
  13   3   0 275.783 51.3164  16
 -14   0   5-29.2586 30.9368   9
 -14   0   4 113.574 42.6480   9
  14   0  -4 161.471 45.1358  14
 -14   0   3 16.0405 28.0980   9
  14   0  -3-6.29024 27.8738  14
 -14   0   2 42.7304 37.7470   9
  14   0  -2 46.9414 33.7707  14
 -14   0   1 7.34470 28.4494   9
  14   0  -1 18.3596 34.2320  14
 -14   0   0 2.02626 32.5603   9
  14   0   0 12.7029 30.3416  14
 -14   0  -1 9.85640 29.7649   9
  14   0   1-10.8157 27.8142  14
  14   0   2 896.143 93.0839  14
 -14   0  -2 904.492 93.7634   9
  14   0   3 18.8584 32.5935  14
 -14   0  -3 18.2033 27.0017   9
 -14  -1   5 653.537 81.1245   9
 -14  -1   4-31.8693 38.8371   9
  14  -1  -4 48.6632 29.1637  14
 -14  -1   3 57.6751 39.7080   9
 -14   1   3 24.6787 23.1994   9
  14   1  -3 54.9819 35.4179  14
  14  -1  -3 24.5667 27.4153  14
 -14  -1   2 161.039 50.1854   9
 -14   1   2 116.162 38.4316   9
  14   1  -2 171.906 47.0658  14
  14  -1  -2 109.196 40.6954  14
  14   1  -1 1368.02 117.793  14
  14  -1  -1 1460.51 117.458  14
 -14  -1   1 1450.42 119.083   9
 -14   1   1 1405.73 115.878   9
 -14  -1   0 64.2904 37.7644   9
  14   1   0 3.35215 31.6330  14
 -14   1   0 104.983 41.7858   9
  14  -1   0 46.3414 34.6379  14
 -14  -1  -1 76.0608 34.0704   9
  14   1   1 28.0312 26.2859  14
  14  -1   1 125.357 40.5412  14
 -14  -1  -2 310.272 52.8022   9
  14  -1   2 397.746 59.4179  14
  14   1   3 45.1904 36.4617  14
  14  -2  -2 370.267 53.8254  14
  14  -2  -1 60.4562 27.9380  14
   0   0   0    0.00    0.00   0
;
_shelx_hkl_checksum     60086
_shelx_res_file
;
TITL tube in P 21/C
CELL  1.54184  12.1179   5.7243  15.3275   90.000   94.881   90.000
ZERR     4.00   0.0004   0.0002   0.0005    0.000    0.003    0.000
LATT   1
SYMM  - X, 1/2 + Y, 1/2 - Z
SFAC  C    H    O
UNIT  48   40   16
MERG   2
FMAP   2
PLAN   20
SIZE   0.46  0.16  0.08
EQIV $1 -X, -Y,1-Z
HTAB C8 O2_$1
ACTA
BOND $H
CONF
L.S.   4
WGHT    0.063100    0.108500
FVAR       8.21127
MOLE    1
O1    3    0.088454    0.195040    0.444624    11.00000    0.05002    0.04627 =
         0.05571    0.00910    0.00684   -0.00372
O3    3    0.367518    0.395849    0.416801    11.00000    0.03979    0.06139 =
         0.06859   -0.01448    0.00194   -0.00251
C9    1    0.025500    0.370848    0.404345    11.00000    0.04528    0.04376 =
         0.03939   -0.00145    0.00694   -0.00155
C2    1    0.252455    0.396371    0.409980    11.00000    0.03952    0.05049 =
         0.04992   -0.00826    0.00524   -0.00361
C3    1    0.194067    0.571944    0.372838    11.00000    0.04675    0.04247 =
         0.04845   -0.00368    0.01089   -0.00716
AFIX  43
H3    2    0.229809    0.698521    0.349667    11.00000   -1.20000
AFIX   0
C4    1    0.074940    0.564423    0.368795    11.00000    0.04594    0.04109 =
         0.03976   -0.00367    0.00828   -0.00177
C8    1   -0.088342    0.345034    0.401233    11.00000    0.04734    0.05697 =
         0.05349   -0.00220    0.01246   -0.00831
AFIX  43
H8    2   -0.119763    0.215025    0.425791    11.00000   -1.20000
AFIX   0
C1    1    0.201300    0.198155    0.450876    11.00000    0.05064    0.04901 =
         0.04786    0.00091    0.00345    0.00308
O4    3    0.361756    0.103205    0.319152    11.00000    0.05100    0.08053 =
         0.07298   -0.02379    0.00251   -0.00057
O2    3    0.249846    0.040628    0.488929    11.00000    0.06650    0.06688 =
         0.07492    0.01967    0.00408    0.01225
C5    1    0.005525    0.736079    0.328635    11.00000    0.05750    0.04502 =
         0.04743    0.00125    0.00999    0.00250
AFIX  43
H5    2    0.036213    0.867608    0.304541    11.00000   -1.20000
AFIX   0
C6    1   -0.107273    0.711397    0.324633    11.00000    0.05483    0.06114 =
         0.05402   -0.00101    0.00652    0.01451
AFIX  43
H6    2   -0.152695    0.825695    0.297513    11.00000   -1.20000
AFIX   0
C7    1   -0.153977    0.516938    0.360805    11.00000    0.04110    0.07152 =
         0.05840   -0.00695    0.00974    0.00265
AFIX  43
H7    2   -0.230636    0.502180    0.357771    11.00000   -1.20000
AFIX   0
C10   1    0.415422    0.227153    0.368922    11.00000    0.04502    0.05936 =
         0.05447   -0.00528    0.00379    0.00071
C11   1    0.538583    0.231522    0.386976    11.00000    0.04297    0.09167 =
         0.08285   -0.01684   -0.00031    0.00529
AFIX  23
H11A  2    0.564443    0.390547    0.380792    11.00000   -1.20000
H11B  2    0.557552    0.183896    0.447120    11.00000   -1.20000
AFIX   0
C12   1    0.597362    0.076755    0.327906    11.00000    0.05261    0.10936 =
         0.09506   -0.01681    0.00498    0.01793
AFIX  33
H12A  2    0.675775    0.087109    0.342800    11.00000   -1.50000
H12B  2    0.580615    0.125188    0.268285    11.00000   -1.50000
H12C  2    0.573554   -0.081711    0.334588    11.00000   -1.50000
AFIX   0
HKLF 4
REM  tube in P 21/C
REM R1 =  0.0382 for    1655 Fo > 4sig(Fo)  and  0.0442 for all    1930 data
REM    145 parameters refined using      0 restraints
END
WGHT      0.0570      0.1257
REM Highest difference peak  0.155,  deepest hole -0.160,  1-sigma level  0.032
Q1    1   0.5662  0.3370  0.4412  11.00000  0.05    0.15
Q2    1   0.5553 -0.0513  0.2847  11.00000  0.05    0.15
Q3    1   0.5634 -0.0524  0.3580  11.00000  0.05    0.15
Q4    1  -0.1195  0.6344  0.3595  11.00000  0.05    0.13
Q5    1   0.2321  0.3022  0.4216  11.00000  0.05    0.12
Q6    1   0.2259  0.4918  0.4206  11.00000  0.05    0.11
Q7    1   0.0613  0.4658  0.3698  11.00000  0.05    0.11
Q8    1   0.2210  0.4299  0.3571  11.00000  0.05    0.11
Q9    1   0.2739  0.1713  0.5208  11.00000  0.05    0.10
Q10   1   0.5299  0.0377  0.4673  11.00000  0.05    0.10
Q11   1   0.3891  0.5421  0.3824  11.00000  0.05    0.10
Q12   1   0.3874  0.0629  0.3566  11.00000  0.05    0.10
Q13   1   0.3756  0.2420  0.2989  11.00000  0.05    0.09
Q14   1   0.1262  0.5760  0.3780  11.00000  0.05    0.09
Q15   1   0.0412  0.6544  0.3628  11.00000  0.05    0.09
Q16   1   0.3358  0.1145  0.4943  11.00000  0.05    0.08
Q17   1   0.2089 -0.1661  0.5009  11.00000  0.05    0.08
Q18   1   0.3986 -0.0837  0.2614  11.00000  0.05    0.08
Q19   1  -0.0231  0.3627  0.4064  11.00000  0.05    0.08
Q20   1   0.3173  0.0130  0.4622  11.00000  0.05    0.08
;
_shelx_res_checksum     16038
_shelxl_version_number         .2013
data_New_Global_Publ_Block
_journal_data_validation_number     ?
_journal_date_recd_electronic     2016-08-31
_journal_date_accepted     2016-09-28
_journal_name_full     'Acta Crystallographica, Section E'
_journal_year     2016
_journal_volume     72
_journal_issue     11
_journal_page_first     1562
_journal_page_last     1564
_journal_paper_category     GO
_journal_paper_doi     10.1107/S2056989016015279
_journal_coeditor_code     HB7613
_publ_contact_author_name
;
Ziki Eric
;
_publ_contact_author_address
;
Laboratoire de Cristallographie et Physique mol\'eculaire, UFR SSMT,
Universit\'e F\'elix Houphou\"et Boigny 22 BP 582 Abidjan 22,
C\^ote d'Ivoire
;
_publ_contact_author_email     'eric.ziki@gmail.com'
_publ_contact_author_fax     ?
_publ_contact_author_phone
;
00225 07 06 84 99
;
_publ_section_title
;
Crystal structure of 2-oxo-2<i>H</i>-chromen-3-yl propanoate
;
_publ_section_title_footnote     .
loop_
    _publ_author_name
    _publ_author_footnote
    _publ_author_address
    'Ziki, Eric' .
;
Laboratoire de Cristallographie et Physique Mol\'eculaire, UFR SSMT,
Universit\'e F\'elix Houphou\"et Boigny de Cocody 22 BP 582 Abidjan 22,
C\^ote d'Ivoire
;
    'Yoda, Jules' .
;
Laboratoire de Chimie Mol\'eculaire et Mat\'eriaux,
Equipe de Chimie Organique et Phytochimie,
Universit\'e Ouaga I Pr Joseph KI-ZERBO 03 BP 7021 Ouagadougou 03,
Burkina Faso
;
    'Djand\'e, Abdoulaye' .
;
Laboratoire de Chimie Mol\'eculaire et Mat\'eriaux,
Equipe de Chimie Organique et Phytochimie,
Universit\'e Ouaga I Pr Joseph KI-ZERBO 03 BP 7021 Ouagadougou 03,
Burkina Faso
;
    'Saba, Adama' .
;
Laboratoire de Chimie Mol\'eculaire et Mat\'eriaux,
Equipe de Chimie Organique et Phytochimie,
Universit\'e Ouaga I Pr Joseph KI-ZERBO 03 BP 7021 Ouagadougou 03,
Burkina Faso
;
    'Kakou-Yao, Rita' .
;
Laboratoire de Cristallographie et Physique Mol\'eculaire, UFR SSMT,
Universit\'e F\'elix Houphou\"et Boigny de Cocody 22 BP 582 Abidjan 22,
C\^ote d'Ivoire
;
_publ_section_synopsis
;
In the title compound, C~12~H~9~O~4~, the dihedral angle between the coumarin
ring system and the propionate side chain is 78.48(8)\%.
;
