# Supplementary material for: Crystal structure of 2-oxo-2H-chromen-3-yl propano­ate
Source: Acta Crystallogr E Crystallogr Commun. 2016 Oct 11;72(Pt 11):1562–4. doi: 10.1107/S2056989016015279 (PMC5095833; doi:10.1107/S2056989016015279)
Supplement: Supplementary file 2 [file e-72-01562-Isup2.hkl]

data_I                                                                          
_shelx_title ' tube in P 21/C'                                                  
_shelx_refln_list_code          4                                               
_shelx_F_calc_maximum      128.94                                               
_exptl_crystal_F_000       456.00                                               
_reflns_d_resolution_high  0.8266                                               
                                                                                
loop_                                                                           
 _space_group_symop_operation_xyz                                               
 'x, y, z'                                                                      
 '-x, y+1/2, -z+1/2'                                                            
 '-x, -y, -z'                                                                   
 'x, -y-1/2, z-1/2'                                                             
                                                                                
_cell_length_a    12.1179                                                       
_cell_length_b     5.7243                                                       
_cell_length_c    15.3275                                                       
_cell_angle_alpha  90.000                                                       
_cell_angle_beta   94.881                                                       
_cell_angle_gamma  90.000                                                       
                                                                                
_shelx_F_squared_multiplier     1.000                                           
                                                                                
loop_                                                                           
 _refln_index_h                                                                 
 _refln_index_k                                                                 
 _refln_index_l                                                                 
 _refln_F_squared_calc                                                          
 _refln_F_squared_meas                                                          
 _refln_F_squared_sigma                                                         
 _refln_observed_status                                                         
   1   0   0       2529.61       2260.00        16.52 o                         
   2   0   0        390.47        394.05         9.82 o                         
   3   0   0         68.12         76.13         5.44 o                         
   4   0   0       1286.54       1180.83        32.96 o                         
   5   0   0       1154.47       1087.64        19.17 o                         
   6   0   0       1649.46       1890.35        28.58 o                         
   7   0   0        680.06        752.11        20.03 o                         
   8   0   0        388.23        395.38        24.81 o                         
   9   0   0         27.21         32.69         7.68 o                         
  10   0   0          6.85          4.84         1.08 o                         
  11   0   0        451.99        407.82         9.32 o                         
  12   0   0         64.88         55.97         3.49 o                         
  13   0   0          9.59          7.90         1.31 o                         
  14   0   0          0.01          0.11         0.33 o                         
   1   1   0       4167.10       4039.15        32.46 o                         
   2   1   0          0.13          1.36         0.42 o                         
   3   1   0        106.96        100.24         2.87 o                         
   4   1   0        237.07        237.36         7.84 o                         
   5   1   0        246.31        250.12         7.43 o                         
   6   1   0        431.12        442.34        15.15 o                         
   7   1   0        601.79        651.19        16.60 o                         
   8   1   0          2.40          4.94         1.73 o                         
   9   1   0         18.11         19.30         1.40 o                         
  10   1   0          7.76          5.74         1.59 o                         
  11   1   0          0.00          0.43         0.45 o                         
  12   1   0         80.52         70.86         2.73 o                         
  13   1   0          0.13         -0.11         0.30 o                         
  14   1   0          0.01          0.76         0.27 o                         
   0   2   0        260.94        190.47         7.51 o                         
   1   2   0        353.51        362.95         7.18 o                         
   2   2   0       3279.96       3128.63        25.61 o                         
   3   2   0         13.30          8.51         1.40 o                         
   4   2   0          4.98          1.96         0.94 o                         
   5   2   0        109.61         98.28         7.26 o                         
   6   2   0         20.08         17.17         3.36 o                         
   7   2   0         24.90         20.44         3.96 o                         
   8   2   0         51.96         47.81         5.37 o                         
   9   2   0        273.12        266.90         3.69 o                         
  10   2   0        259.86        272.89         5.30 o                         
  11   2   0         34.87         33.63         1.56 o                         
  12   2   0          1.62          1.57         0.41 o                         
  13   2   0          0.55          0.51         0.28 o                         
   1   3   0         46.95         45.77         3.48 o                         
   2   3   0       1264.47       1300.81        20.82 o                         
   3   3   0        467.07        473.32        12.54 o                         
   4   3   0         48.96         42.96         4.23 o                         
   5   3   0         18.00         14.70         2.70 o                         
   6   3   0         10.71         11.01         2.16 o                         
   7   3   0          3.28          2.78         0.36 o                         
   8   3   0          7.31          7.52         0.58 o                         
   9   3   0       1280.77       1309.22        11.04 o                         
  10   3   0          5.20          4.60         0.74 o                         
  11   3   0          7.05          6.88         0.89 o                         
  12   3   0          8.51         13.28         0.73 o                         
  13   3   0          5.62          4.42         0.55 o                         
   0   4   0         11.03          9.28         2.66 o                         
   1   4   0         26.47         23.05         3.64 o                         
   2   4   0         12.87         10.28         2.45 o                         
   3   4   0        270.52        289.41        16.74 o                         
   4   4   0         60.00         58.04         2.28 o                         
   5   4   0          1.68          1.28         0.44 o                         
   6   4   0          2.07          2.18         0.40 o                         
   7   4   0        117.87        113.48         2.53 o                         
   8   4   0         30.36         32.46         1.03 o                         
   9   4   0         27.06         28.05         0.86 o                         
  10   4   0         10.47          7.56         0.62 o                         
  11   4   0         13.34         12.40         1.99 o                         
   1   5   0          0.21         -0.01         0.31 o                         
   2   5   0          2.99          2.97         0.32 o                         
   3   5   0         10.24          9.47         0.75 o                         
   4   5   0          0.26          0.56         0.31 o                         
   5   5   0          1.20          0.84         0.33 o                         
   6   5   0         31.04         25.51         1.46 o                         
   7   5   0         58.78         57.59         1.38 o                         
   8   5   0          0.00         -0.17         0.17 o                         
   9   5   0          0.17          0.22         0.16 o                         
   0   6   0         60.83         69.14         2.16 o                         
   1   6   0         10.92         13.58         0.61 o                         
   2   6   0          0.39          0.50         0.21 o                         
   3   6   0         19.76         19.93         1.08 o                         
   4   6   0          3.58          2.66         0.36 o                         
   5   6   0         30.44         28.93         1.03 o                         
   6   6   0          0.06          0.06         0.23 o                         
   7   6   0          0.33          0.29         0.18 o                         
 -14   1   1         19.12         21.09         0.87 o                         
 -13   1   1          0.32          0.11         0.33 o                         
 -12   1   1          0.40          0.82         0.40 o                         
 -11   1   1          1.84          1.51         0.40 o                         
 -10   1   1          1.46          3.25         0.51 o                         
  -9   1   1          4.00          4.68         0.65 o                         
  -8   1   1         39.33         30.11         3.94 o                         
  -7   1   1         19.31         33.04         3.80 o                         
  -6   1   1          8.10          2.34         0.65 o                         
  -5   1   1        344.74        317.12         8.68 o                         
  -4   1   1         87.42         84.29         5.27 o                         
  -3   1   1          0.91          1.15         0.53 o                         
  -2   1   1        757.39        698.77         9.40 o                         
  -1   1   1        897.04        895.45        15.87 o                         
   0   1   1        850.42        784.52         9.10 o                         
   1   1   1       1953.94       1861.73        10.06 o                         
   2   1   1          0.51          2.00         0.65 o                         
   3   1   1          0.51          0.57         0.30 o                         
   4   1   1        371.95        407.85         7.85 o                         
   5   1   1        611.84        675.77        16.70 o                         
   6   1   1        675.21        686.13        33.38 o                         
   7   1   1         22.64         16.81         2.76 o                         
   8   1   1          4.53          3.80         1.21 o                         
   9   1   1        104.85        107.30         3.09 o                         
  10   1   1          4.53          4.78         0.79 o                         
  11   1   1         59.23         47.61         2.28 o                         
  12   1   1          1.75          2.74         0.66 o                         
  13   1   1         14.08         11.51         0.86 o                         
  14   1   1          0.92          1.04         0.36 o                         
 -14   2   1          0.41          0.90         0.41 o                         
 -13   2   1          0.09          0.24         0.30 o                         
 -12   2   1          0.13          0.24         0.30 o                         
 -11   2   1          4.12          6.39         0.93 o                         
 -10   2   1          0.00          0.03         0.37 o                         
  -9   2   1        464.19        466.18         4.90 o                         
  -8   2   1        382.08        365.01        14.84 o                         
  -7   2   1         90.50         83.16         6.58 o                         
  -6   2   1         11.86         11.74         2.84 o                         
  -5   2   1        172.45        160.38        12.53 o                         
  -4   2   1        401.74        398.51        10.32 o                         
  -3   2   1         12.30          5.33         1.27 o                         
  -2   2   1       1172.69       1072.76        15.61 o                         
  -1   2   1         24.38         33.48         2.10 o                         
   0   2   1        904.51        852.04        11.95 o                         
   1   2   1        612.34        575.88         9.02 o                         
   2   2   1       1534.39       1432.37        14.47 o                         
   3   2   1        100.96        112.66         4.73 o                         
   4   2   1        549.48        569.92        15.92 o                         
   5   2   1          4.34          9.57         2.31 o                         
   6   2   1          6.70          6.28         2.33 o                         
   7   2   1         15.93         18.09         3.69 o                         
   8   2   1         99.08         98.42         4.11 o                         
   9   2   1        434.63        442.03         4.84 o                         
  10   2   1        105.89        115.91         3.46 o                         
  11   2   1         15.53         16.03         1.10 o                         
  12   2   1          1.06          1.19         0.32 o                         
  13   2   1          0.26          0.45         0.28 o                         
 -13   3   1          1.14          1.47         0.48 o                         
 -12   3   1         11.04         11.73         0.80 o                         
 -11   3   1          0.60          0.75         0.46 o                         
 -10   3   1         24.73         24.92         1.16 o                         
  -9   3   1         99.67        103.21         1.97 o                         
  -8   3   1          4.28          4.62         0.41 o                         
  -7   3   1         17.98         17.08         0.70 o                         
  -6   3   1         13.98         10.15         2.84 o                         
  -5   3   1         10.59         20.44         5.84 o                         
  -4   3   1        440.69        427.02        12.65 o                         
  -3   3   1       1009.48       1045.59        19.26 o                         
  -2   3   1          5.22          7.08         1.80 o                         
  -1   3   1          5.95          7.72         1.52 o                         
   0   3   1          3.08          0.83         0.79 o                         
   1   3   1         36.10         38.26         3.17 o                         
   2   3   1         68.53         60.79         5.90 o                         
   3   3   1         10.21          6.01         1.86 o                         
   4   3   1         28.30         30.35         3.56 o                         
   5   3   1          0.11         -0.83         1.28 o                         
   6   3   1         15.82         15.01         3.89 o                         
   7   3   1        114.98        125.86         2.51 o                         
   8   3   1        442.21        457.17         5.55 o                         
   9   3   1        124.28        133.16         2.72 o                         
  10   3   1         12.33         13.85         0.76 o                         
  11   3   1          2.50          2.72         0.60 o                         
  12   3   1          2.97          3.72         0.36 o                         
 -11   4   1          0.03          0.86         0.42 o                         
 -10   4   1          0.10         -0.08         0.24 o                         
  -9   4   1          0.10          0.28         0.18 o                         
  -8   4   1         12.70         12.32         0.57 o                         
  -7   4   1          0.06          0.58         0.25 o                         
  -6   4   1          1.33          0.95         0.30 o                         
  -5   4   1         29.48         30.54         1.27 o                         
  -4   4   1         15.34         19.20         2.13 o                         
  -3   4   1         94.06         92.24         7.33 o                         
  -2   4   1         19.51         16.70         3.00 o                         
  -1   4   1          5.47          2.73         1.39 o                         
   0   4   1          1.08          1.69         1.37 o                         
   1   4   1         20.12         19.28         4.22 o                         
   2   4   1          0.14          1.50         4.31 o                         
   3   4   1         89.12         81.76        11.30 o                         
   4   4   1          3.51          4.03         0.48 o                         
   5   4   1          0.37          0.16         0.26 o                         
   6   4   1         13.91         14.03         0.79 o                         
   7   4   1         60.50         58.57         1.35 o                         
   8   4   1         52.32         51.78         1.21 o                         
   9   4   1         93.09        100.97         1.79 o                         
  10   4   1          0.71          1.10         0.39 o                         
  11   4   1          0.00          0.29         0.21 o                         
  -9   5   1         10.25         10.53         0.50 o                         
  -8   5   1          3.80          3.66         0.35 o                         
  -7   5   1         12.32         11.27         0.55 o                         
  -6   5   1         51.24         48.39         1.70 o                         
  -5   5   1          0.63          0.31         0.29 o                         
  -4   5   1          9.13          9.79         0.75 o                         
  -3   5   1         26.30         27.98         1.09 o                         
  -2   5   1         90.83         95.88         2.39 o                         
  -1   5   1         48.62         50.42         1.46 o                         
   0   5   1        307.96        308.14         3.80 o                         
   1   5   1        156.32        163.56         2.28 o                         
   2   5   1         22.67         19.90         0.90 o                         
   3   5   1          9.60         11.36         0.69 o                         
   4   5   1          1.90          1.94         0.47 o                         
   5   5   1         24.39         22.44         1.30 o                         
   6   5   1         18.14         16.69         0.78 o                         
   7   5   1         89.00         85.53         2.40 o                         
   8   5   1          0.00         -0.03         0.16 o                         
   9   5   1          2.83          2.28         0.30 o                         
  -7   6   1          1.21          1.80         0.25 o                         
  -6   6   1         10.21          9.97         0.50 o                         
  -5   6   1         36.06         31.91         1.63 o                         
  -4   6   1          2.68          2.10         0.33 o                         
  -3   6   1          1.08          0.49         0.25 o                         
  -2   6   1         22.61         21.25         0.85 o                         
  -1   6   1        193.19        201.94         2.97 o                         
   0   6   1        127.36        125.41         1.78 o                         
   1   6   1          6.32          7.60         0.51 o                         
   2   6   1          0.60          0.37         0.21 o                         
   3   6   1          0.00         -0.20         0.45 o                         
   4   6   1          1.08          0.99         0.28 o                         
   5   6   1         24.37         24.57         0.94 o                         
   6   6   1         61.83         57.44         1.32 o                         
   7   6   1          2.72          3.54         0.36 o                         
 -14   0   2          0.83          0.67         0.37 o                         
 -13   0   2          9.46         12.46         1.15 o                         
 -12   0   2        108.11         85.00         4.21 o                         
 -11   0   2         30.63         22.54         2.22 o                         
 -10   0   2          1.07          3.14         0.98 o                         
  -9   0   2          4.56          8.26         4.36 o                         
  -8   0   2         23.63         22.20         4.06 o                         
  -7   0   2        151.30        166.61         9.63 o                         
  -6   0   2       9091.61       9777.41       221.40 o                         
  -5   0   2        601.13        664.49        15.41 o                         
  -4   0   2         26.23         18.81         2.31 o                         
  -3   0   2         10.25          9.31         1.46 o                         
  -2   0   2        266.07        242.55         5.92 o                         
  -1   0   2       1628.42       1682.43        11.20 o                         
   0   0   2       1610.90       1620.11         9.42 o                         
   1   0   2       6946.47       6952.29        41.03 o                         
   2   0   2       4252.36       4345.81        25.43 o                         
   3   0   2       1062.69       1046.13        13.87 o                         
   4   0   2       3467.27       3615.33        46.69 o                         
   5   0   2         16.91         14.49         3.16 o                         
   6   0   2       1333.05       1563.95        20.40 o                         
   7   0   2        436.37        478.88        24.95 o                         
   8   0   2         13.37         10.06         2.37 o                         
   9   0   2         15.45         17.06         1.74 o                         
  10   0   2         53.11         61.01         3.54 o                         
  11   0   2         20.74         26.36         2.43 o                         
  12   0   2        173.04        148.95         5.52 o                         
  13   0   2          4.48          3.57         0.87 o                         
  14   0   2         10.74         13.35         0.98 o                         
 -14   1   2          1.22          2.06         0.32 o                         
 -13   1   2          4.89          6.16         0.57 o                         
 -12   1   2          0.35          0.12         0.30 o                         
 -11   1   2         35.41         32.96         1.55 o                         
 -10   1   2         37.19         32.68         1.79 o                         
  -9   1   2         33.17         33.76         1.75 o                         
  -8   1   2          0.37          1.77         1.58 o                         
  -7   1   2        240.05        263.39        10.68 o                         
  -6   1   2         58.41         56.41         4.56 o                         
  -5   1   2        483.30        467.47        14.31 o                         
  -4   1   2        369.32        312.80         8.52 o                         
  -3   1   2          0.52          0.91         0.62 o                         
  -2   1   2        648.50        595.88         9.02 o                         
  -1   1   2        858.17        785.54         7.39 o                         
   0   1   2       7640.46       7145.15        21.32 o                         
   1   1   2       6365.14       5961.60        45.15 o                         
   2   1   2         34.63         30.60         1.44 o                         
   3   1   2        336.78        351.82         7.72 o                         
   4   1   2        490.00        487.46         9.82 o                         
   5   1   2        109.40        121.41         5.59 o                         
   6   1   2       1284.36       1347.73        86.61 o                         
   7   1   2         90.81         94.53         7.91 o                         
   8   1   2          0.02         -0.74         1.62 o                         
   9   1   2          1.17          2.61         0.57 o                         
  10   1   2          6.98          7.04         0.94 o                         
  11   1   2         11.18         10.27         0.83 o                         
  12   1   2          2.41          1.31         0.49 o                         
  13   1   2          1.96          0.79         0.43 o                         
  14   1   2          4.09          5.25         0.65 o                         
 -14   2   2          5.55          5.49         0.80 o                         
 -13   2   2          4.75          6.31         0.53 o                         
 -12   2   2          3.28          3.21         0.48 o                         
 -11   2   2         16.14         17.86         1.02 o                         
 -10   2   2         21.07         23.44         1.32 o                         
  -9   2   2         12.33         14.25         0.80 o                         
  -8   2   2       1142.48       1175.45        33.49 o                         
  -7   2   2         64.82         62.36         5.75 o                         
  -6   2   2          4.91          2.63         0.94 o                         
  -5   2   2          6.33          8.38         2.43 o                         
  -4   2   2         32.41         26.18         2.76 o                         
  -3   2   2        137.39        130.03         5.75 o                         
  -2   2   2        216.84        223.43         7.30 o                         
  -1   2   2          0.65          1.10         0.52 o                         
   0   2   2          0.03          0.44         0.51 o                         
   1   2   2          9.51         11.47         1.24 o                         
   2   2   2         55.01         46.06         2.48 o                         
   3   2   2        119.47        140.95         6.04 o                         
   4   2   2       1149.32       1199.04        19.15 o                         
   5   2   2         66.97         79.42         5.39 o                         
   6   2   2         17.10          8.65         1.92 o                         
   7   2   2         93.25         81.59         8.76 o                         
   8   2   2         32.54         28.69         1.04 o                         
   9   2   2         70.50         65.21         1.62 o                         
  10   2   2        174.91        179.58         3.21 o                         
  11   2   2          3.06          3.56         0.57 o                         
  12   2   2         26.78         27.55         0.96 o                         
  13   2   2          8.46          9.98         0.71 o                         
 -13   3   2          2.59          2.40         0.34 o                         
 -12   3   2          0.56          1.34         0.42 o                         
 -11   3   2          3.00          3.03         0.76 o                         
 -10   3   2          8.75          8.51         0.64 o                         
  -9   3   2         57.22         58.90         1.43 o                         
  -8   3   2        999.98       1048.67         5.96 o                         
  -7   3   2         40.61         45.16         1.39 o                         
  -6   3   2         17.73         23.20         3.75 o                         
  -5   3   2        267.34        255.68        16.01 o                         
  -4   3   2         11.87          3.40         1.38 o                         
  -3   3   2        989.52        968.20        19.07 o                         
  -2   3   2         80.31         79.96         5.49 o                         
  -1   3   2         25.48         26.87         3.25 o                         
   0   3   2        119.33        109.58         5.30 o                         
   1   3   2        186.81        156.96         7.70 o                         
   2   3   2         17.86         13.64         4.18 o                         
   3   3   2       1645.61       1713.81        37.01 o                         
   4   3   2          2.02          2.46         1.73 o                         
   5   3   2          0.70         -2.08         2.08 o                         
   6   3   2         81.52         72.27         8.54 o                         
   7   3   2         73.74         74.15         1.94 o                         
   8   3   2        413.03        423.40         4.97 o                         
   9   3   2         12.76         11.64         0.84 o                         
  10   3   2         15.45         16.74         0.97 o                         
  11   3   2         17.49         15.92         0.80 o                         
  12   3   2          0.00         -0.04         0.22 o                         
 -11   4   2          2.59          3.79         0.59 o                         
 -10   4   2         23.72         24.77         1.19 o                         
  -9   4   2        143.79        148.22         2.16 o                         
  -8   4   2          4.46          4.51         0.39 o                         
  -7   4   2          0.13         -0.27         0.27 o                         
  -6   4   2          1.81          1.39         0.39 o                         
  -5   4   2         27.42         31.07         1.28 o                         
  -4   4   2          0.07          0.12         0.30 o                         
  -3   4   2         13.24         17.25         3.53 o                         
  -2   4   2         70.14         66.61         7.01 o                         
  -1   4   2         36.51         35.94         5.23 o                         
   0   4   2          3.57          2.19         1.97 o                         
   1   4   2        303.72        282.45        16.04 o                         
   2   4   2         20.44         14.64         5.29 o                         
   3   4   2         16.00         16.93         1.20 o                         
   4   4   2          5.34          8.31         0.53 o                         
   5   4   2         15.41         17.52         0.88 o                         
   6   4   2         36.36         36.53         1.26 o                         
   7   4   2         68.39         73.72         1.98 o                         
   8   4   2          5.77          5.42         0.48 o                         
   9   4   2        165.34        168.00         2.46 o                         
  10   4   2          4.54          3.78         0.38 o                         
  11   4   2          2.63          3.18         0.74 o                         
  -9   5   2          0.02         -0.12         0.16 o                         
  -8   5   2          0.04          0.12         0.15 o                         
  -7   5   2          4.96          4.14         0.43 o                         
  -6   5   2          2.02          1.95         0.32 o                         
  -5   5   2         12.11         11.54         0.80 o                         
  -4   5   2          0.71          0.55         0.41 o                         
  -3   5   2         33.42         33.94         1.42 o                         
  -2   5   2         19.45         18.83         1.09 o                         
  -1   5   2        204.51        217.80         3.00 o                         
   0   5   2        175.16        172.23         2.68 o                         
   1   5   2        409.80        414.57         3.99 o                         
   2   5   2          9.29         10.09         0.64 o                         
   3   5   2          1.01          1.04         0.30 o                         
   4   5   2          1.00          0.78         0.27 o                         
   5   5   2          2.47          3.08         0.54 o                         
   6   5   2          1.50          1.95         0.44 o                         
   7   5   2         42.54         40.21         1.41 o                         
   8   5   2          0.49          0.58         0.24 o                         
   9   5   2          1.67          1.88         0.25 o                         
  -7   6   2          2.56          3.02         0.37 o                         
  -6   6   2          8.38          7.95         0.34 o                         
  -5   6   2          0.02         -0.18         0.18 o                         
  -4   6   2          0.10          0.29         0.26 o                         
  -3   6   2          5.82          5.71         0.45 o                         
  -2   6   2         15.60         15.06         0.72 o                         
  -1   6   2         96.38         96.25         1.78 o                         
   0   6   2         12.97         14.96         0.63 o                         
   1   6   2         16.14         19.12         0.97 o                         
   2   6   2          0.68          0.33         0.24 o                         
   3   6   2          1.76          0.99         0.31 o                         
   4   6   2          0.18         -0.05         0.34 o                         
   5   6   2          2.12          3.46         0.38 o                         
   6   6   2         13.30         13.78         0.63 o                         
 -14   1   3          0.30          0.55         0.22 o                         
 -13   1   3          0.36          0.10         0.26 o                         
 -12   1   3         99.87         87.07         2.40 o                         
 -11   1   3         25.50         26.52         1.24 o                         
 -10   1   3         43.01         47.07         2.15 o                         
  -9   1   3        184.10        192.43         4.03 o                         
  -8   1   3         14.99          9.12         2.36 o                         
  -7   1   3          6.20          2.43         1.22 o                         
  -6   1   3        153.03        177.98         8.05 o                         
  -5   1   3        130.17        144.33         6.53 o                         
  -4   1   3       1540.13       1478.36        31.40 o                         
  -3   1   3       1620.59       1530.76        13.78 o                         
  -2   1   3       3222.63       3216.75        23.22 o                         
  -1   1   3       6928.24       6909.81        46.50 o                         
   0   1   3       2001.65       1990.81        16.89 o                         
   1   1   3       1718.75       1710.34        10.63 o                         
   2   1   3         20.00         20.43         1.47 o                         
   3   1   3       1255.16       1309.09        18.09 o                         
   4   1   3        377.74        394.50         9.63 o                         
   5   1   3        127.96        146.47         6.74 o                         
   6   1   3        981.86       1013.55        26.14 o                         
   7   1   3          6.63          8.03         2.01 o                         
   8   1   3          3.45         -1.52         3.50 o                         
   9   1   3        118.45        123.18         2.17 o                         
  10   1   3          1.13          1.26         0.40 o                         
  11   1   3          0.05         -0.29         0.29 o                         
  12   1   3          0.03         -0.19         0.38 o                         
  13   1   3         17.61         17.52         0.98 o                         
  14   1   3          0.22          0.67         0.54 o                         
 -13   2   3         23.60         28.52         1.22 o                         
 -12   2   3          2.44          2.38         0.42 o                         
 -11   2   3          0.13         -0.15         0.35 o                         
 -10   2   3        199.86        209.65         4.65 o                         
  -9   2   3         10.75         11.23         0.97 o                         
  -8   2   3        174.56        189.36         4.00 o                         
  -7   2   3         41.52         44.57         4.87 o                         
  -6   2   3        133.69        122.68         7.47 o                         
  -5   2   3         23.73         18.37         2.28 o                         
  -4   2   3          1.73          1.85         1.30 o                         
  -3   2   3       2100.87       2169.73        27.54 o                         
  -2   2   3         74.20         77.72         4.42 o                         
  -1   2   3        183.82        173.54         5.83 o                         
   0   2   3        494.15        517.33         8.53 o                         
   1   2   3        120.30        112.43         4.25 o                         
   2   2   3        210.99        204.25         5.81 o                         
   3   2   3        681.61        685.71        14.49 o                         
   4   2   3         27.13         17.02         2.46 o                         
   5   2   3        390.58        415.28        17.37 o                         
   6   2   3         73.85         75.83         7.99 o                         
   7   2   3         67.98         58.21         9.75 o                         
   8   2   3        673.26        668.04         5.00 o                         
   9   2   3          0.32          0.36         0.34 o                         
  10   2   3          7.73          7.11         0.58 o                         
  11   2   3         32.02         31.15         1.22 o                         
  12   2   3          7.53          7.64         0.56 o                         
  13   2   3         14.36         13.98         0.74 o                         
 -13   3   3         10.54         12.45         1.47 o                         
 -12   3   3          2.27          3.66         0.56 o                         
 -11   3   3          7.60         10.59         0.89 o                         
 -10   3   3        153.19        155.64         3.18 o                         
  -9   3   3        648.47        701.19         5.36 o                         
  -8   3   3         70.36         75.00         1.75 o                         
  -7   3   3         17.87         17.59         0.80 o                         
  -6   3   3          0.32         -2.68         2.68 o                         
  -5   3   3        101.59        100.17         5.88 o                         
  -4   3   3         44.51         36.79         3.44 o                         
  -3   3   3        133.84        111.93         8.03 o                         
  -2   3   3         33.77         27.98         4.24 o                         
  -1   3   3        109.04        118.58         8.55 o                         
   0   3   3         22.37         15.97         3.22 o                         
   1   3   3        192.46        213.04        12.21 o                         
   2   3   3        938.05        938.21        52.00 o                         
   3   3   3        124.30        150.54        11.61 o                         
   4   3   3          1.86          2.09         1.16 o                         
   5   3   3          5.90          4.77         2.29 o                         
   6   3   3         13.55         14.08         1.05 o                         
   7   3   3         39.49         42.45         3.22 o                         
   8   3   3        161.81        167.69         3.02 o                         
   9   3   3        137.36        133.80         2.47 o                         
  10   3   3         31.75         34.67         1.23 o                         
  11   3   3          4.78          4.27         0.39 o                         
  12   3   3          1.18          0.95         0.29 o                         
 -11   4   3         22.11         19.85         1.15 o                         
 -10   4   3         16.47         16.02         0.98 o                         
  -9   4   3         17.15         18.09         0.92 o                         
  -8   4   3         50.37         50.84         1.34 o                         
  -7   4   3          7.27          7.66         0.54 o                         
  -6   4   3          1.11          0.75         0.31 o                         
  -5   4   3          5.26          7.22         0.68 o                         
  -4   4   3          8.09          7.20         0.72 o                         
  -3   4   3         94.81        110.39         2.44 o                         
  -2   4   3        144.04        127.29        10.08 o                         
  -1   4   3          7.66          5.06         2.18 o                         
   0   4   3         77.20         70.46         7.96 o                         
   1   4   3        105.81        104.19        10.03 o                         
   2   4   3        198.49        187.01        13.85 o                         
   3   4   3         73.82         84.21         2.20 o                         
   4   4   3         46.80         44.63         1.18 o                         
   5   4   3         29.57         29.93         0.98 o                         
   6   4   3         36.16         26.49         1.66 o                         
   7   4   3         26.84         25.08         1.70 o                         
   8   4   3        176.15        169.59         4.07 o                         
   9   4   3         53.67         52.04         2.21 o                         
  10   4   3          8.46          7.90         0.51 o                         
  11   4   3          7.04          6.73         0.49 o                         
  -9   5   3          6.07          5.52         0.41 o                         
  -8   5   3         37.14         39.94         0.90 o                         
  -7   5   3          0.78          0.79         0.20 o                         
  -6   5   3         55.03         49.48         1.30 o                         
  -5   5   3          6.83          5.37         0.58 o                         
  -4   5   3         45.75         45.11         1.62 o                         
  -3   5   3          7.49          7.66         0.72 o                         
  -2   5   3         21.68         24.18         1.46 o                         
  -1   5   3        129.96        133.57         2.89 o                         
   0   5   3        100.44        105.91         2.42 o                         
   1   5   3        372.70        383.21         4.62 o                         
   2   5   3          5.29          5.88         0.57 o                         
   3   5   3         11.17         11.92         0.70 o                         
   4   5   3          7.39          9.49         0.62 o                         
   5   5   3          2.04          2.04         0.46 o                         
   6   5   3         67.51         60.40         2.72 o                         
   7   5   3         21.00         20.21         0.82 o                         
   8   5   3          7.60          7.42         0.47 o                         
   9   5   3          6.49          4.60         0.34 o                         
  -7   6   3         34.93         30.49         1.54 o                         
  -6   6   3         21.61         19.00         0.59 o                         
  -5   6   3          0.13          0.18         0.15 o                         
  -4   6   3          0.02          0.05         0.22 o                         
  -3   6   3          0.26          0.04         0.26 o                         
  -2   6   3          9.23          9.52         0.57 o                         
  -1   6   3         67.30         66.01         1.71 o                         
   0   6   3        208.03        216.21         3.82 o                         
   1   6   3          0.60          0.48         0.24 o                         
   2   6   3          2.40          3.23         0.39 o                         
   3   6   3          1.97          3.20         0.32 o                         
   4   6   3          0.06          0.14         0.21 o                         
   5   6   3          7.51          6.48         0.54 o                         
   6   6   3          1.60          1.61         0.23 o                         
 -14   0   4          3.35          2.06         0.46 o                         
 -13   0   4         73.35         66.87         4.84 o                         
 -12   0   4         25.11         16.60         1.11 o                         
 -11   0   4        121.96        106.45         2.81 o                         
 -10   0   4          7.97         10.45         1.13 o                         
  -9   0   4         27.41         26.46         1.55 o                         
  -8   0   4         26.74         28.60         4.66 o                         
  -7   0   4        466.47        491.50        17.14 o                         
  -6   0   4         54.75         48.31         4.88 o                         
  -5   0   4        665.08        627.20        15.75 o                         
  -4   0   4       1061.42       1033.37        18.19 o                         
  -3   0   4         18.17         11.89         1.86 o                         
  -2   0   4       5951.23       5847.84        45.98 o                         
  -1   0   4       5495.96       5495.50        32.51 o                         
   0   0   4      16626.33      14751.89        82.74 o                         
   1   0   4       2371.80       2227.25        15.62 o                         
   2   0   4        241.93        262.04         6.30 o                         
   3   0   4        105.40        100.84         3.79 o                         
   4   0   4        562.45        561.08        13.19 o                         
   5   0   4         39.12         29.18         3.00 o                         
   6   0   4         20.20         19.31         2.73 o                         
   7   0   4        312.89        297.42        14.41 o                         
   8   0   4         43.68         33.20         7.60 o                         
   9   0   4          1.43          2.04         1.36 o                         
  10   0   4          2.02          0.67         0.57 o                         
  11   0   4          6.89          5.96         1.16 o                         
  12   0   4          0.02          0.04         0.51 o                         
  13   0   4          2.75          2.67         0.76 o                         
 -14   1   4          0.04          0.21         0.60 o                         
 -13   1   4          1.30          1.03         0.29 o                         
 -12   1   4          2.01          1.69         0.36 o                         
 -11   1   4        170.79        166.07         3.01 o                         
 -10   1   4          0.04          0.24         0.35 o                         
  -9   1   4         31.54         39.00         1.39 o                         
  -8   1   4        168.57        158.24         9.23 o                         
  -7   1   4          0.64         -0.87         1.14 o                         
  -6   1   4        341.48        359.01        11.61 o                         
  -5   1   4          0.06         -0.85         1.09 o                         
  -4   1   4         37.61         45.96         3.39 o                         
  -3   1   4        142.66        139.18         3.69 o                         
  -2   1   4       2463.02       2423.68        13.23 o                         
  -1   1   4       6070.86       5901.51        16.98 o                         
   0   1   4       8544.13       8513.06        37.28 o                         
   1   1   4       3183.13       3158.45        17.17 o                         
   2   1   4         65.38         59.13         2.21 o                         
   3   1   4         21.29         26.83         1.88 o                         
   4   1   4         47.85         49.60         2.97 o                         
   5   1   4        386.83        414.65        18.60 o                         
   6   1   4         12.21         13.09         3.13 o                         
   7   1   4        186.98        208.02        13.86 o                         
   8   1   4        355.99        364.84        18.90 o                         
   9   1   4        224.69        240.03         5.37 o                         
  10   1   4        279.50        275.30         3.45 o                         
  11   1   4         74.26         72.76         2.50 o                         
  12   1   4          9.67          5.80         0.59 o                         
  13   1   4          4.29          4.90         0.54 o                         
 -13   2   4          4.48          6.24         0.60 o                         
 -12   2   4         26.21         23.14         1.23 o                         
 -11   2   4         10.17         10.94         0.93 o                         
 -10   2   4          6.92          7.94         0.64 o                         
  -9   2   4          2.20          2.04         0.44 o                         
  -8   2   4         41.23         41.85         1.26 o                         
  -7   2   4         59.34         57.29         5.52 o                         
  -6   2   4        151.06        136.03         7.96 o                         
  -5   2   4         46.01         47.19         3.63 o                         
  -4   2   4       1058.12       1104.64        16.28 o                         
  -3   2   4        312.95        299.32         7.86 o                         
  -2   2   4       1469.72       1565.75        17.26 o                         
  -1   2   4        225.48        242.55         6.47 o                         
   0   2   4          6.00          2.55         1.05 o                         
   1   2   4        526.72        527.12        12.62 o                         
   2   2   4        154.73        146.23         5.82 o                         
   3   2   4          6.92          8.04         1.79 o                         
   4   2   4         63.07         70.09         5.17 o                         
   5   2   4         10.84         14.74         3.36 o                         
   6   2   4        159.44        138.61        11.12 o                         
   7   2   4        148.16        149.13        12.19 o                         
   8   2   4        299.04        305.93         4.04 o                         
   9   2   4        248.34        245.52         3.21 o                         
  10   2   4          1.97          2.40         0.36 o                         
  11   2   4         20.06         20.50         0.97 o                         
  12   2   4          6.39          3.74         0.40 o                         
  13   2   4          0.11          0.42         0.29 o                         
 -13   3   4          0.27         -0.01         0.32 o                         
 -12   3   4          1.44          3.56         0.56 o                         
 -11   3   4         27.01         28.11         3.79 o                         
 -10   3   4         86.91         89.84         2.22 o                         
  -9   3   4        494.98        505.88         4.59 o                         
  -8   3   4          5.84          5.08         0.51 o                         
  -7   3   4         20.60         20.61         1.06 o                         
  -6   3   4          0.00          0.61         0.72 o                         
  -5   3   4         30.37         28.16         3.60 o                         
  -4   3   4         25.56         30.11         4.60 o                         
  -3   3   4          0.73          2.75         1.19 o                         
  -2   3   4          1.34         -3.14         3.14 o                         
  -1   3   4          0.31         -0.92         1.00 o                         
   0   3   4        211.04        193.30        11.62 o                         
   1   3   4        201.67        190.67        11.86 o                         
   2   3   4        366.18        382.24        17.45 o                         
   3   3   4          0.00         -0.86         1.44 o                         
   4   3   4        106.61         99.95         7.49 o                         
   5   3   4         35.91         40.16         6.11 o                         
   6   3   4          6.03          5.36         0.50 o                         
   7   3   4         54.39         57.40         2.05 o                         
   8   3   4          0.02          0.14         0.47 o                         
   9   3   4         76.75         77.96         2.25 o                         
  10   3   4         65.73         67.63         2.50 o                         
  11   3   4          0.01          0.01         0.22 o                         
  12   3   4          0.43          0.51         0.23 o                         
 -11   4   4         17.32         19.09         1.11 o                         
 -10   4   4          2.67          3.02         0.47 o                         
  -9   4   4         33.63         33.57         1.24 o                         
  -8   4   4        110.15        123.14         1.81 o                         
  -7   4   4         40.08         45.13         1.91 o                         
  -6   4   4          0.03          0.18         0.23 o                         
  -5   4   4          7.20          5.62         0.60 o                         
  -4   4   4          8.06          6.85         0.66 o                         
  -3   4   4         25.23         27.14         1.22 o                         
  -2   4   4        198.27        216.52         4.19 o                         
  -1   4   4         23.83         23.66         4.68 o                         
   0   4   4         23.47         26.31         5.08 o                         
   1   4   4         63.51         75.47         2.42 o                         
   2   4   4          3.10          3.97         0.50 o                         
   3   4   4         67.00         76.00         1.53 o                         
   4   4   4         25.64         23.92         0.87 o                         
   5   4   4         17.67         16.73         0.86 o                         
   6   4   4         42.22         37.21         1.49 o                         
   7   4   4         78.07         71.56         2.33 o                         
   8   4   4          6.38          4.29         0.63 o                         
   9   4   4         35.46         33.57         1.10 o                         
  10   4   4          3.18          3.57         0.35 o                         
  11   4   4          0.19          0.33         0.25 o                         
  -9   5   4          7.78          9.35         0.55 o                         
  -8   5   4          0.31          0.56         0.17 o                         
  -7   5   4         19.19         21.16         0.71 o                         
  -6   5   4         41.94         36.27         1.14 o                         
  -5   5   4         59.82         52.03         1.43 o                         
  -4   5   4         13.89         11.85         0.85 o                         
  -3   5   4          9.48         11.97         0.85 o                         
  -2   5   4          9.57         10.23         0.80 o                         
  -1   5   4         32.81         31.14         1.34 o                         
   0   5   4          0.72          0.51         0.41 o                         
   1   5   4         13.17         12.99         0.87 o                         
   2   5   4         11.97         13.88         0.90 o                         
   3   5   4         16.07         15.17         0.78 o                         
   4   5   4          2.78          3.40         0.40 o                         
   5   5   4         34.44         30.38         1.08 o                         
   6   5   4          0.23          0.14         0.22 o                         
   7   5   4          2.24          0.77         0.27 o                         
   8   5   4          4.44          4.52         0.45 o                         
   9   5   4          0.04          0.46         0.34 o                         
  -6   6   4          1.72          2.33         0.19 o                         
  -5   6   4         17.74         15.97         0.54 o                         
  -4   6   4          1.90          2.74         0.27 o                         
  -3   6   4          0.15         -0.19         0.19 o                         
  -2   6   4          6.48          7.03         0.49 o                         
  -1   6   4          3.07          3.61         0.57 o                         
   0   6   4         48.43         54.10         1.91 o                         
   1   6   4          0.08          0.08         0.33 o                         
   2   6   4          3.68          3.38         0.40 o                         
   3   6   4          1.08          0.99         0.38 o                         
   4   6   4          0.20          0.52         0.22 o                         
   5   6   4         10.61         10.25         0.55 o                         
   6   6   4          0.42          0.32         0.32 o                         
 -14   1   5         10.90          9.69         1.20 o                         
 -13   1   5          6.59          5.71         0.52 o                         
 -12   1   5         11.54         10.59         0.76 o                         
 -11   1   5         15.02         15.55         0.86 o                         
 -10   1   5         36.73         44.23         1.41 o                         
  -9   1   5        173.51        193.92         3.95 o                         
  -8   1   5        407.60        404.71        14.90 o                         
  -7   1   5        147.68        171.48         8.94 o                         
  -6   1   5        257.56        266.95        10.16 o                         
  -5   1   5         63.59         62.94         4.45 o                         
  -4   1   5         15.71         15.73         2.10 o                         
  -3   1   5        449.80        419.06         6.29 o                         
  -2   1   5       1496.69       1511.53        14.19 o                         
  -1   1   5          1.05          0.50         0.27 o                         
   0   1   5       8861.09       8963.19        32.83 o                         
   1   1   5         23.56         30.43         1.98 o                         
   2   1   5          9.00         11.07         1.28 o                         
   3   1   5        278.77        309.91         8.81 o                         
   4   1   5          0.06          0.15         0.86 o                         
   5   1   5       1310.22       1308.97        29.06 o                         
   6   1   5         43.62         35.13         5.04 o                         
   7   1   5        205.11        184.33         9.94 o                         
   8   1   5         52.53         52.59         2.08 o                         
   9   1   5        419.66        436.95         3.80 o                         
  10   1   5         56.02         57.34         1.59 o                         
  11   1   5         61.70         55.96         1.51 o                         
  12   1   5          3.21          3.06         0.41 o                         
  13   1   5          6.52          4.53         0.48 o                         
 -13   2   5          2.77          1.71         0.50 o                         
 -12   2   5         23.35         25.45         1.28 o                         
 -11   2   5          5.79          5.30         1.15 o                         
 -10   2   5          7.61          5.98         0.58 o                         
  -9   2   5       1053.28       1100.47         7.87 o                         
  -8   2   5          4.21          4.22         0.47 o                         
  -7   2   5         11.87          3.67         1.53 o                         
  -6   2   5         84.86         87.19         7.83 o                         
  -5   2   5        218.90        215.09         9.09 o                         
  -4   2   5        285.97        276.54         9.68 o                         
  -3   2   5        937.01        975.86        18.27 o                         
  -2   2   5        917.77       1008.18        15.28 o                         
  -1   2   5        792.60        813.42        15.60 o                         
   0   2   5        674.56        736.28        15.45 o                         
   1   2   5         81.41         77.85         5.10 o                         
   2   2   5       1070.06       1117.48        16.98 o                         
   3   2   5          4.31          6.28         1.13 o                         
   4   2   5         45.67         56.92         4.91 o                         
   5   2   5         52.29         60.01         7.19 o                         
   6   2   5        246.64        230.31        16.61 o                         
   7   2   5         12.84         11.34         0.68 o                         
   8   2   5         96.53         95.54         1.81 o                         
   9   2   5        389.07        393.25         4.99 o                         
  10   2   5         14.81         15.93         0.88 o                         
  11   2   5          0.08          0.19         0.24 o                         
  12   2   5         12.53         11.16         0.90 o                         
  13   2   5          1.96          3.51         0.76 o                         
 -12   3   5          0.01         -0.11         0.53 o                         
 -11   3   5         10.22          9.08         2.10 o                         
 -10   3   5          6.77          8.25         1.05 o                         
  -9   3   5          4.21          4.54         0.65 o                         
  -8   3   5         15.02         14.50         0.88 o                         
  -7   3   5         87.31         94.40         1.93 o                         
  -6   3   5         17.31         18.48         1.33 o                         
  -5   3   5         34.80         27.88         3.65 o                         
  -4   3   5          8.93          1.05         1.04 o                         
  -3   3   5        170.85        172.01        10.66 o                         
  -2   3   5        107.67         98.40         8.14 o                         
  -1   3   5          1.84          0.88         1.42 o                         
   0   3   5          1.63          0.18         2.27 o                         
   1   3   5         26.55         27.18         4.64 o                         
   2   3   5        536.25        503.13        28.11 o                         
   3   3   5        161.78        176.31        12.67 o                         
   4   3   5         29.84         40.73         4.92 o                         
   5   3   5          1.63          0.47         0.33 o                         
   6   3   5         10.12          9.70         0.67 o                         
   7   3   5          0.14          0.40         0.28 o                         
   8   3   5          1.52          1.36         0.33 o                         
   9   3   5         34.97         38.85         1.33 o                         
  10   3   5          6.68          6.72         0.69 o                         
  11   3   5          6.82          6.78         0.50 o                         
  12   3   5          3.26          3.65         0.57 o                         
 -11   4   5         46.35         55.88         1.79 o                         
 -10   4   5         10.29         12.23         0.73 o                         
  -9   4   5         50.08         56.37         1.91 o                         
  -8   4   5         23.92         21.64         0.87 o                         
  -7   4   5          1.66          2.99         0.35 o                         
  -6   4   5          1.65          0.29         0.34 o                         
  -5   4   5          0.01          0.03         0.26 o                         
  -4   4   5        169.96        197.33         3.31 o                         
  -3   4   5         19.51         20.43         1.07 o                         
  -2   4   5          0.00          0.37         0.30 o                         
  -1   4   5          2.01          1.64         0.37 o                         
   0   4   5        363.20        345.64         5.25 o                         
   1   4   5        281.83        298.18         4.84 o                         
   2   4   5         29.82         32.71         1.16 o                         
   3   4   5         24.35         22.69         0.84 o                         
   4   4   5          1.54          2.17         0.32 o                         
   5   4   5          2.36          2.28         0.43 o                         
   6   4   5         12.86         10.21         0.81 o                         
   7   4   5        408.87        387.94         6.99 o                         
   8   4   5         54.86         55.49         1.45 o                         
   9   4   5          7.41          6.52         0.50 o                         
  10   4   5          5.38          6.58         0.77 o                         
  -9   5   5          2.46          2.53         0.31 o                         
  -8   5   5          0.63          0.70         0.19 o                         
  -7   5   5         13.33         12.52         0.61 o                         
  -6   5   5          7.97          7.36         0.43 o                         
  -5   5   5         28.02         24.11         0.96 o                         
  -4   5   5          2.52          1.74         0.38 o                         
  -3   5   5         15.47         17.11         0.99 o                         
  -2   5   5          0.49          0.29         0.26 o                         
  -1   5   5          9.98          9.27         0.96 o                         
   0   5   5        269.89        292.76         5.05 o                         
   1   5   5         22.25         24.26         1.46 o                         
   2   5   5          7.78          8.15         0.70 o                         
   3   5   5         45.97         48.96         1.33 o                         
   4   5   5         27.24         30.47         1.08 o                         
   5   5   5          1.61          1.81         0.30 o                         
   6   5   5         23.85         18.70         0.92 o                         
   7   5   5          0.00         -0.04         0.24 o                         
   8   5   5         83.05         82.25         1.66 o                         
  -6   6   5         18.02         14.77         0.46 o                         
  -5   6   5          0.21          0.27         0.17 o                         
  -4   6   5          1.68          2.08         0.24 o                         
  -3   6   5         10.81         10.63         0.49 o                         
  -2   6   5          7.23          7.37         0.55 o                         
  -1   6   5         10.08          9.66         0.63 o                         
   0   6   5          1.47          2.69         0.49 o                         
   1   6   5          7.10          7.70         0.71 o                         
   2   6   5          9.94          9.46         0.76 o                         
   3   6   5         15.70         16.34         0.75 o                         
   4   6   5          6.51          8.85         0.67 o                         
   5   6   5          0.03          0.52         0.25 o                         
 -13   0   6          1.43          1.89         0.55 o                         
 -12   0   6         20.13         20.22         1.51 o                         
 -11   0   6         30.83         33.54         2.05 o                         
 -10   0   6        115.87        116.38         3.76 o                         
  -9   0   6         61.22         57.74         2.56 o                         
  -8   0   6        490.44        476.45        27.98 o                         
  -7   0   6        230.84        256.95        13.05 o                         
  -6   0   6        176.80        189.75        10.25 o                         
  -5   0   6        440.87        432.80        14.02 o                         
  -4   0   6         41.57         45.64         3.61 o                         
  -3   0   6          2.88          4.51         0.87 o                         
  -2   0   6        478.84        452.89         8.48 o                         
  -1   0   6        493.98        483.82         8.75 o                         
   0   0   6        159.48        151.80         4.29 o                         
   1   0   6        147.42        140.54         7.21 o                         
   2   0   6          0.12          0.20         0.72 o                         
   3   0   6          0.14         -0.39         1.09 o                         
   4   0   6          2.37          1.68         1.10 o                         
   5   0   6         39.09         28.96         3.22 o                         
   6   0   6         17.42         18.79         3.74 o                         
   7   0   6        174.80        179.73        11.81 o                         
   8   0   6         65.58         74.52         2.34 o                         
   9   0   6         86.59         85.89         3.58 o                         
  10   0   6         15.62         14.53         1.13 o                         
  11   0   6         30.18         33.90         1.62 o                         
  12   0   6         12.80         18.84         1.77 o                         
 -13   1   6          1.74          2.03         0.42 o                         
 -12   1   6          2.38          1.90         0.37 o                         
 -11   1   6          8.24          8.92         0.76 o                         
 -10   1   6         11.89         12.18         0.87 o                         
  -9   1   6         48.13         49.19         1.62 o                         
  -8   1   6        181.83        189.07         3.28 o                         
  -7   1   6        628.72        637.40        17.53 o                         
  -6   1   6        355.53        379.73        12.35 o                         
  -5   1   6         44.23         41.94         4.64 o                         
  -4   1   6        181.00        182.34         7.23 o                         
  -3   1   6         17.88         21.93         1.60 o                         
  -2   1   6        333.94        340.16         5.19 o                         
  -1   1   6        284.46        275.27         5.05 o                         
   0   1   6         67.76         80.21         3.02 o                         
   1   1   6        463.66        460.37         7.97 o                         
   2   1   6        795.73        829.58        11.01 o                         
   3   1   6        153.93        163.26         6.47 o                         
   4   1   6         27.25         38.14         4.90 o                         
   5   1   6         15.74         16.11         5.94 o                         
   6   1   6        286.39        257.45        13.90 o                         
   7   1   6        226.20        213.08        13.40 o                         
   8   1   6         15.30         13.98         0.91 o                         
   9   1   6          1.56          1.84         0.35 o                         
  10   1   6         17.63         17.93         0.88 o                         
  11   1   6         25.66         24.89         1.14 o                         
  12   1   6          0.23          0.49         0.22 o                         
 -13   2   6          0.33         -0.26         0.29 o                         
 -12   2   6         15.96         16.98         1.19 o                         
 -11   2   6         14.23         16.28         1.09 o                         
 -10   2   6        198.39        215.65         2.90 o                         
  -9   2   6        216.16        222.21         3.23 o                         
  -8   2   6        556.44        584.36        12.30 o                         
  -7   2   6          0.00         -0.18         0.26 o                         
  -6   2   6          9.68          6.94         2.30 o                         
  -5   2   6         26.33         26.67         4.19 o                         
  -4   2   6         34.27         23.87         2.58 o                         
  -3   2   6         18.90         17.25         3.48 o                         
  -2   2   6          8.76          9.97         1.53 o                         
  -1   2   6          8.20          5.74         1.53 o                         
   0   2   6        210.10        203.56         7.20 o                         
   1   2   6        134.96        151.81         8.68 o                         
   2   2   6        684.03        723.53        16.78 o                         
   3   2   6        293.83        330.32         8.41 o                         
   4   2   6         73.17         79.69         5.21 o                         
   5   2   6        142.38        143.77         7.33 o                         
   6   2   6        193.60        179.11        13.26 o                         
   7   2   6        136.64        141.24         2.41 o                         
   8   2   6        115.65        117.58         1.84 o                         
   9   2   6          4.35          3.01         0.37 o                         
  10   2   6          8.29          7.90         0.55 o                         
  11   2   6         27.32         26.00         1.14 o                         
  12   2   6          2.06          1.03         0.39 o                         
 -12   3   6          0.30          0.53         0.79 o                         
 -11   3   6          0.38          0.36         0.38 o                         
 -10   3   6          0.00          0.11         0.29 o                         
  -9   3   6          9.14          8.79         0.73 o                         
  -8   3   6         43.91         49.57         1.65 o                         
  -7   3   6         14.63         16.24         0.81 o                         
  -6   3   6          9.07          8.80         0.77 o                         
  -5   3   6          7.64          8.61         0.68 o                         
  -4   3   6         18.52         23.60         5.16 o                         
  -3   3   6        190.18        200.11        11.98 o                         
  -2   3   6         57.38         56.64         6.43 o                         
  -1   3   6        152.69        159.23        10.88 o                         
   0   3   6        272.42        260.55        14.25 o                         
   1   3   6         10.85         14.67         3.38 o                         
   2   3   6          0.44          1.04         1.30 o                         
   3   3   6         41.99         30.21         5.26 o                         
   4   3   6         28.21         14.65         6.62 o                         
   5   3   6         44.98         46.19         1.41 o                         
   6   3   6          0.39          0.29         0.26 o                         
   7   3   6          7.59          7.26         0.47 o                         
   8   3   6          4.07          3.75         0.36 o                         
   9   3   6          0.24         -0.26         0.26 o                         
  10   3   6          0.21         -0.13         0.39 o                         
  11   3   6          8.89         10.33         0.77 o                         
 -11   4   6          6.86          9.42         0.74 o                         
 -10   4   6          1.62          2.34         0.39 o                         
  -9   4   6          1.34          1.56         0.36 o                         
  -8   4   6         36.74         37.97         1.10 o                         
  -7   4   6          4.47          4.19         0.49 o                         
  -6   4   6          1.76          1.45         0.35 o                         
  -5   4   6          0.05          0.02         0.29 o                         
  -4   4   6         83.18         83.92         2.16 o                         
  -3   4   6        138.70        141.92         2.76 o                         
  -2   4   6         22.50         20.18         1.33 o                         
  -1   4   6         53.23         52.51         2.08 o                         
   0   4   6        385.71        382.00         5.58 o                         
   1   4   6        207.59        224.05         3.51 o                         
   2   4   6        102.85        106.35         2.09 o                         
   3   4   6          0.53          0.40         0.33 o                         
   4   4   6          6.66          7.62         0.56 o                         
   5   4   6         47.82         43.00         2.91 o                         
   6   4   6          6.90          4.36         0.67 o                         
   7   4   6         52.24         60.30         1.52 o                         
   8   4   6         61.38         65.87         1.34 o                         
   9   4   6         26.12         26.67         0.91 o                         
  10   4   6          0.43          0.39         0.21 o                         
  -9   5   6          5.63          6.03         0.49 o                         
  -8   5   6          1.11          0.86         0.22 o                         
  -7   5   6         14.23         14.43         0.57 o                         
  -6   5   6          0.44          0.55         0.20 o                         
  -5   5   6          0.15          0.16         0.19 o                         
  -4   5   6          0.88          0.43         0.22 o                         
  -3   5   6         20.52         18.17         0.99 o                         
  -2   5   6          4.23          4.59         0.70 o                         
  -1   5   6        159.59        169.21         3.81 o                         
   0   5   6         16.22         18.56         1.30 o                         
   1   5   6         24.46         23.74         1.44 o                         
   2   5   6          1.56          1.23         0.43 o                         
   3   5   6          0.36          0.33         0.23 o                         
   4   5   6          2.53          2.70         0.32 o                         
   5   5   6         13.23         12.41         0.76 o                         
   6   5   6          1.39          1.26         0.29 o                         
   7   5   6          6.48          5.58         0.47 o                         
   8   5   6         13.50         12.59         0.63 o                         
  -5   6   6          0.89          0.57         0.13 o                         
  -4   6   6          1.23          2.18         0.20 o                         
  -3   6   6         16.74         16.49         0.65 o                         
  -2   6   6         86.88         92.04         2.60 o                         
  -1   6   6        109.63        117.81         1.99 o                         
   0   6   6         16.43         17.14         1.03 o                         
   1   6   6          4.78          4.86         0.65 o                         
   2   6   6          0.00          0.16         0.42 o                         
   3   6   6          0.06          0.04         0.24 o                         
   4   6   6          0.07         -0.02         0.20 o                         
 -13   1   7          1.13          0.73         0.41 o                         
 -12   1   7         49.93         50.62         1.89 o                         
 -11   1   7          0.88          1.90         0.50 o                         
 -10   1   7          0.71          1.11         0.49 o                         
  -9   1   7         83.00         84.60         2.65 o                         
  -8   1   7        612.58        638.99         7.19 o                         
  -7   1   7          0.93          1.44         1.63 o                         
  -6   1   7        642.52        621.64        16.39 o                         
  -5   1   7          8.20          6.35         1.98 o                         
  -4   1   7         18.73         20.34         2.29 o                         
  -3   1   7        995.48        999.14        11.61 o                         
  -2   1   7         86.43         75.28         3.11 o                         
  -1   1   7       2873.96       2990.44        20.45 o                         
   0   1   7          0.75         -0.07         0.45 o                         
   1   1   7         35.69         36.10         2.20 o                         
   2   1   7         74.83         82.92         3.70 o                         
   3   1   7        275.02        316.62         8.68 o                         
   4   1   7        353.18        377.05        14.13 o                         
   5   1   7         39.01         48.14         6.02 o                         
   6   1   7         25.86         27.70         5.20 o                         
   7   1   7          0.16          0.15         0.28 o                         
   8   1   7         58.71         62.24         1.63 o                         
   9   1   7        106.99        108.32         2.15 o                         
  10   1   7         58.23         60.52         3.09 o                         
  11   1   7          0.06         -0.07         0.30 o                         
  12   1   7         21.41         22.04         0.90 o                         
 -13   2   7          0.95          1.32         0.44 o                         
 -12   2   7         11.29          9.60         0.90 o                         
 -11   2   7         17.62         18.64         1.10 o                         
 -10   2   7          1.90          2.03         0.43 o                         
  -9   2   7        107.86        112.37         2.09 o                         
  -8   2   7        291.73        315.45         5.69 o                         
  -7   2   7         74.49         86.43         2.01 o                         
  -6   2   7         21.31         25.69         3.65 o                         
  -5   2   7        113.39        115.00         7.30 o                         
  -4   2   7        137.70        114.29         5.84 o                         
  -3   2   7        151.12        178.73         6.93 o                         
  -2   2   7        109.83        107.53         6.30 o                         
  -1   2   7        441.26        465.90        13.07 o                         
   0   2   7       1858.37       1852.76        22.76 o                         
   1   2   7        116.26        109.86         6.71 o                         
   2   2   7        156.64        154.66         6.56 o                         
   3   2   7        459.48        535.70        12.50 o                         
   4   2   7         84.77         92.32         8.52 o                         
   5   2   7         14.70          9.65         5.98 o                         
   6   2   7        190.71        206.00         2.33 o                         
   7   2   7         23.87         26.63         0.92 o                         
   8   2   7         72.46         75.73         1.66 o                         
   9   2   7         29.21         28.65         1.01 o                         
  10   2   7          3.63          4.16         0.40 o                         
  11   2   7         35.80         34.13         1.24 o                         
  12   2   7          2.09          2.07         0.38 o                         
 -12   3   7          5.77          6.20         0.61 o                         
 -11   3   7         30.99         31.66         1.52 o                         
 -10   3   7         27.55         26.88         1.60 o                         
  -9   3   7         69.73         76.50         1.81 o                         
  -8   3   7          0.13          0.07         0.22 o                         
  -7   3   7          0.64          0.71         0.23 o                         
  -6   3   7         12.10         11.33         0.82 o                         
  -5   3   7         38.94         44.61         1.34 o                         
  -4   3   7         11.97         10.33         1.25 o                         
  -3   3   7         11.40         10.27         3.96 o                         
  -2   3   7          0.02         -0.80         1.85 o                         
  -1   3   7         35.58         41.68         5.79 o                         
   0   3   7          0.16         -0.19         1.04 o                         
   1   3   7         17.14          8.13         2.72 o                         
   2   3   7         34.22         25.38         4.80 o                         
   3   3   7         38.46         42.72         2.27 o                         
   4   3   7          9.39          9.37         0.70 o                         
   5   3   7          0.34          0.16         0.24 o                         
   6   3   7         38.25         35.89         1.13 o                         
   7   3   7         47.29         46.33         1.17 o                         
   8   3   7          0.05          0.57         0.25 o                         
   9   3   7          0.57         -0.08         0.26 o                         
  10   3   7          1.61          1.61         0.41 o                         
  11   3   7          6.57          6.93         0.48 o                         
 -10   4   7        177.13        179.41         2.91 o                         
  -9   4   7         60.26         64.11         1.44 o                         
  -8   4   7          5.04          3.77         0.35 o                         
  -7   4   7          3.22          2.30         0.33 o                         
  -6   4   7         48.29         45.33         1.85 o                         
  -5   4   7        101.75         98.13         2.72 o                         
  -4   4   7         48.38         43.71         1.82 o                         
  -3   4   7         64.15         71.55         1.66 o                         
  -2   4   7         41.70         37.22         1.37 o                         
  -1   4   7         20.87         22.73         1.07 o                         
   0   4   7         52.95         49.67         1.66 o                         
   1   4   7        997.89       1050.55         7.67 o                         
   2   4   7        136.12        140.15         2.82 o                         
   3   4   7         39.49         36.15         1.24 o                         
   4   4   7         15.56         12.47         0.71 o                         
   5   4   7          0.12         -0.05         0.55 o                         
   6   4   7         10.61          7.90         0.83 o                         
   7   4   7         55.25         57.45         1.28 o                         
   8   4   7        160.65        160.17         2.00 o                         
   9   4   7          0.27         -0.03         0.23 o                         
  10   4   7          2.99          2.71         0.37 o                         
  -8   5   7          0.07          0.02         0.24 o                         
  -7   5   7          7.48          7.07         0.66 o                         
  -6   5   7         18.48         13.63         0.59 o                         
  -5   5   7          0.09          0.06         0.22 o                         
  -4   5   7          6.53          8.36         0.56 o                         
  -3   5   7          3.29          5.58         0.56 o                         
  -2   5   7         25.86         23.45         1.09 o                         
  -1   5   7          3.12          2.87         0.43 o                         
   0   5   7         56.04         56.32         2.14 o                         
   1   5   7         11.01          9.93         0.93 o                         
   2   5   7         63.77         64.44         2.75 o                         
   3   5   7          0.07          0.20         0.22 o                         
   4   5   7          0.00          0.23         0.38 o                         
   5   5   7          3.59          3.63         0.41 o                         
   6   5   7         20.60         20.14         0.81 o                         
   7   5   7          0.23          0.22         0.15 o                         
  -5   6   7          0.04         -0.07         0.18 o                         
  -4   6   7          1.69          2.41         0.19 o                         
  -3   6   7         10.56         10.33         0.43 o                         
  -2   6   7          7.30          6.93         0.42 o                         
  -1   6   7          1.42          2.21         0.33 o                         
   0   6   7          0.53          0.84         0.24 o                         
   1   6   7          9.46         11.36         0.80 o                         
   2   6   7          0.07          0.20         0.25 o                         
   3   6   7          2.40          3.92         0.42 o                         
 -13   0   8          7.42          6.93         1.13 o                         
 -12   0   8         19.48         21.75         1.49 o                         
 -11   0   8         34.66         35.06         2.05 o                         
 -10   0   8          9.98          9.09         1.12 o                         
  -9   0   8         80.39         84.25         3.22 o                         
  -8   0   8          0.86          1.43         0.50 o                         
  -7   0   8         97.78         79.73        11.79 o                         
  -6   0   8          0.87          0.46         2.06 o                         
  -5   0   8         88.79         73.24        10.05 o                         
  -4   0   8        601.17        557.77        15.96 o                         
  -3   0   8        777.41        773.73        27.60 o                         
  -2   0   8        620.25        597.39        12.76 o                         
  -1   0   8         25.01         17.00         2.24 o                         
   0   0   8         64.34         59.24         5.20 o                         
   1   0   8         59.26         52.14         6.61 o                         
   2   0   8         23.04         23.57         3.54 o                         
   3   0   8        521.71        518.14        35.75 o                         
   4   0   8        424.30        407.20        15.95 o                         
   5   0   8         98.64         95.85         8.05 o                         
   6   0   8        121.24        110.82         2.78 o                         
   7   0   8        146.91        145.97         3.38 o                         
   8   0   8        605.68        591.02         6.96 o                         
   9   0   8        293.88        311.17         7.18 o                         
  10   0   8         83.37         82.19         3.52 o                         
  11   0   8         38.36         36.97         1.49 o                         
  12   0   8          7.17          7.74         0.82 o                         
 -13   1   8          0.10          0.32         0.34 o                         
 -12   1   8         38.71         36.64         2.05 o                         
 -11   1   8         90.15         91.60         2.68 o                         
 -10   1   8        160.73        168.08         3.79 o                         
  -9   1   8          1.75          1.29         0.48 o                         
  -8   1   8        155.55        157.03         3.87 o                         
  -7   1   8          1.44          0.95         0.34 o                         
  -6   1   8         18.07         17.39         3.01 o                         
  -5   1   8         45.50         51.08         3.99 o                         
  -4   1   8        247.18        260.92        10.92 o                         
  -3   1   8        664.56        679.01        12.62 o                         
  -2   1   8       1110.40       1153.55        14.46 o                         
  -1   1   8       1386.40       1454.34        13.50 o                         
   0   1   8        599.21        629.43         9.60 o                         
   1   1   8         93.20         90.05         4.67 o                         
   2   1   8         19.43         21.20         2.32 o                         
   3   1   8         12.21          9.06         1.89 o                         
   4   1   8          3.66          3.31         1.28 o                         
   5   1   8          2.51          1.28         3.10 o                         
   6   1   8          0.96          1.56         0.32 o                         
   7   1   8          2.67          2.75         0.43 o                         
   8   1   8        685.63        705.73         6.22 o                         
   9   1   8         17.02         16.42         0.97 o                         
  10   1   8         37.34         37.05         1.71 o                         
  11   1   8          2.80          3.35         0.49 o                         
  12   1   8         11.72         13.05         0.75 o                         
 -13   2   8          9.68         11.63         1.19 o                         
 -12   2   8          3.67          4.47         0.70 o                         
 -11   2   8         28.10         29.41         1.75 o                         
 -10   2   8         10.35          9.99         1.16 o                         
  -9   2   8          0.54          0.22         0.35 o                         
  -8   2   8          7.19          6.82         0.57 o                         
  -7   2   8         19.58         20.68         0.92 o                         
  -6   2   8          0.14          0.75         0.23 o                         
  -5   2   8         27.43         28.54         5.30 o                         
  -4   2   8         21.83         29.21         3.71 o                         
  -3   2   8          0.01         -0.94         0.94 o                         
  -2   2   8         59.15         63.79         5.07 o                         
  -1   2   8       1896.44       1818.86        32.04 o                         
   0   2   8        773.37        789.13        13.64 o                         
   1   2   8        678.11        701.30        12.78 o                         
   2   2   8        105.34        104.87         6.29 o                         
   3   2   8        207.42        199.19        11.63 o                         
   4   2   8         89.33         73.90         7.41 o                         
   5   2   8         20.49         17.02         0.72 o                         
   6   2   8          6.89          7.48         0.50 o                         
   7   2   8         78.53         83.68         1.73 o                         
   8   2   8          0.10          0.20         0.25 o                         
   9   2   8         10.84         11.86         0.64 o                         
  10   2   8         19.14         17.58         0.80 o                         
  11   2   8         14.82         16.27         1.02 o                         
 -12   3   8          6.57          7.93         1.01 o                         
 -11   3   8          1.04          1.01         0.36 o                         
 -10   3   8         27.32         25.27         0.97 o                         
  -9   3   8         31.03         31.97         1.15 o                         
  -8   3   8          0.25          0.15         0.22 o                         
  -7   3   8          4.90          2.98         0.39 o                         
  -6   3   8         48.48         43.75         1.52 o                         
  -5   3   8         31.67         36.59         1.24 o                         
  -4   3   8          3.29          3.54         0.35 o                         
  -3   3   8         33.85         32.79         1.10 o                         
  -2   3   8        161.88        158.21        11.22 o                         
  -1   3   8         43.06         39.87         5.79 o                         
   0   3   8         93.19         82.88         8.36 o                         
   1   3   8          0.79          0.38         1.35 o                         
   2   3   8         10.00          9.02         0.72 o                         
   3   3   8         28.26         27.86         1.06 o                         
   4   3   8          2.76          2.80         0.42 o                         
   5   3   8         56.06         54.08         1.77 o                         
   6   3   8        166.97        143.52         2.84 o                         
   7   3   8         39.29         33.88         1.05 o                         
   8   3   8          0.49          0.11         0.27 o                         
   9   3   8          0.29          0.10         0.27 o                         
  10   3   8          0.20          0.38         0.18 o                         
  11   3   8          3.58          3.65         0.57 o                         
 -10   4   8         58.48         58.03         2.64 o                         
  -9   4   8         99.60        104.80         1.51 o                         
  -8   4   8          0.26          0.38         0.22 o                         
  -7   4   8          0.31          0.42         0.29 o                         
  -6   4   8         51.73         50.41         1.63 o                         
  -5   4   8         13.59         11.79         0.96 o                         
  -4   4   8         42.66         40.15         1.50 o                         
  -3   4   8          9.31         11.43         1.72 o                         
  -2   4   8          6.19          7.02         0.62 o                         
  -1   4   8        317.48        335.62         3.52 o                         
   0   4   8         49.37         52.98         1.71 o                         
   1   4   8         35.77         41.84         1.54 o                         
   2   4   8         79.91         80.12         2.13 o                         
   3   4   8          1.97          2.43         0.55 o                         
   4   4   8         18.80         19.40         0.86 o                         
   5   4   8         83.70         76.32         2.00 o                         
   6   4   8         16.70         12.28         0.81 o                         
   7   4   8          0.77          1.39         0.29 o                         
   8   4   8         21.76         22.18         0.80 o                         
   9   4   8         11.68         10.84         0.60 o                         
  -8   5   8         12.69         15.05         0.68 o                         
  -7   5   8         26.72         24.94         0.78 o                         
  -6   5   8         21.48         17.13         0.72 o                         
  -5   5   8          1.51          1.14         0.25 o                         
  -4   5   8          1.67          2.31         0.33 o                         
  -3   5   8          0.53          0.40         0.22 o                         
  -2   5   8         18.24         19.62         0.96 o                         
  -1   5   8          3.16          2.68         0.39 o                         
   0   5   8         11.45         11.28         1.97 o                         
   1   5   8          3.96          3.62         0.46 o                         
   2   5   8         17.23         15.54         0.88 o                         
   3   5   8          8.32          9.39         0.66 o                         
   4   5   8          0.05          0.22         0.22 o                         
   5   5   8          0.09          0.32         0.24 o                         
   6   5   8          5.60          6.57         0.48 o                         
   7   5   8          7.00          5.67         0.51 o                         
  -4   6   8          0.29          0.09         0.20 o                         
  -3   6   8         20.19         22.35         0.66 o                         
  -2   6   8          0.99          0.83         0.22 o                         
  -1   6   8          8.77         11.08         0.77 o                         
   0   6   8          9.24          8.13         1.32 o                         
   1   6   8          1.17          1.24         0.30 o                         
   2   6   8          0.25          0.32         0.21 o                         
 -13   1   9          2.85          3.93         0.81 o                         
 -12   1   9          0.67          1.17         0.60 o                         
 -11   1   9          1.54          2.16         0.65 o                         
 -10   1   9         72.15         77.22         3.14 o                         
  -9   1   9        190.92        197.61         5.04 o                         
  -8   1   9         42.33         44.75         2.39 o                         
  -7   1   9        168.85        182.64         3.32 o                         
  -6   1   9          5.03         12.12         5.87 o                         
  -5   1   9         26.79         21.01         3.48 o                         
  -4   1   9        371.29        365.08        12.26 o                         
  -3   1   9         34.36         36.44         3.20 o                         
  -2   1   9          0.14          0.74         0.62 o                         
  -1   1   9        247.67        264.87         8.46 o                         
   0   1   9        441.30        426.74         9.80 o                         
   1   1   9         46.53         38.43         3.33 o                         
   2   1   9        195.91        200.80         7.77 o                         
   3   1   9        164.46        186.31         7.75 o                         
   4   1   9         17.02         17.83         2.96 o                         
   5   1   9         12.92         13.65         0.84 o                         
   6   1   9          0.00         -0.09         0.26 o                         
   7   1   9         10.53         11.70         0.83 o                         
   8   1   9        132.93        135.48         4.08 o                         
   9   1   9        154.17        159.35         2.48 o                         
  10   1   9          1.64          1.55         0.90 o                         
  11   1   9         18.66         17.50         0.99 o                         
 -12   2   9          0.00          0.52         0.39 o                         
 -11   2   9          3.99          4.01         0.68 o                         
 -10   2   9          3.71          4.37         0.88 o                         
  -9   2   9         77.11         81.51         2.24 o                         
  -8   2   9          1.97          1.71         0.34 o                         
  -7   2   9        108.34        118.77         2.47 o                         
  -6   2   9        108.14        121.41         2.44 o                         
  -5   2   9         21.41         20.70         1.04 o                         
  -4   2   9          2.42          4.14         3.81 o                         
  -3   2   9          4.05          3.32         1.30 o                         
  -2   2   9          0.34         -0.99         1.02 o                         
  -1   2   9        137.79        134.91         9.16 o                         
   0   2   9        649.42        681.24        16.36 o                         
   1   2   9         95.56         93.63         6.35 o                         
   2   2   9         20.97         23.44         3.24 o                         
   3   2   9          2.02          2.96         1.71 o                         
   4   2   9         58.99         57.57         1.44 o                         
   5   2   9         11.53         12.94         0.67 o                         
   6   2   9          0.02         -0.27         0.27 o                         
   7   2   9          0.99          1.15         0.35 o                         
   8   2   9          1.24          1.57         0.29 o                         
   9   2   9          3.42          2.73         0.41 o                         
  10   2   9          0.39          0.09         0.24 o                         
  11   2   9         13.40         12.51         1.13 o                         
 -11   3   9         34.44         36.30         1.74 o                         
 -10   3   9         10.75         10.65         0.84 o                         
  -9   3   9          0.09          0.09         0.20 o                         
  -8   3   9          0.00          0.01         0.21 o                         
  -7   3   9         11.17         10.95         0.68 o                         
  -6   3   9          0.00          0.12         0.23 o                         
  -5   3   9          3.35          2.13         0.34 o                         
  -4   3   9          0.86          0.75         0.26 o                         
  -3   3   9          0.00          0.07         0.21 o                         
  -2   3   9         56.36         60.72         1.34 o                         
  -1   3   9         39.28         43.05         1.13 o                         
   0   3   9         85.88         89.04         1.52 o                         
   1   3   9        134.51        146.67         2.15 o                         
   2   3   9          8.24          8.48         0.75 o                         
   3   3   9          2.15          1.29         0.37 o                         
   4   3   9          6.72          5.52         0.48 o                         
   5   3   9         32.88         30.60         1.29 o                         
   6   3   9         70.64         66.66         1.65 o                         
   7   3   9         50.66         52.14         1.43 o                         
   8   3   9          9.05          6.93         0.59 o                         
   9   3   9          1.25          1.28         0.27 o                         
  10   3   9          0.09          0.00         0.24 o                         
  -9   4   9         35.21         33.31         0.89 o                         
  -8   4   9          1.24          0.94         0.22 o                         
  -7   4   9          0.50          0.73         0.26 o                         
  -6   4   9          6.36          6.76         0.60 o                         
  -5   4   9         18.69         15.05         1.89 o                         
  -4   4   9          6.52          7.68         0.66 o                         
  -3   4   9         11.09          9.78         0.75 o                         
  -2   4   9         17.07         16.54         0.71 o                         
  -1   4   9        107.65        116.40         1.71 o                         
   0   4   9         68.14         74.90         1.74 o                         
   1   4   9          6.02          6.92         0.56 o                         
   2   4   9         88.57         92.67         2.76 o                         
   3   4   9          1.16          0.58         0.39 o                         
   4   4   9          7.28          8.86         0.67 o                         
   5   4   9         43.06         42.46         1.43 o                         
   6   4   9         10.17          7.90         0.89 o                         
   7   4   9         17.49         15.15         0.81 o                         
   8   4   9          8.12          7.64         0.54 o                         
  -7   5   9          0.01          0.19         0.15 o                         
  -6   5   9          3.34          3.18         0.36 o                         
  -5   5   9         17.99         18.33         0.71 o                         
  -4   5   9         22.87         25.21         1.18 o                         
  -3   5   9          7.66          8.87         0.54 o                         
  -2   5   9          1.27          2.20         0.29 o                         
  -1   5   9         13.19         13.09         0.80 o                         
   0   5   9         11.30         12.85         1.03 o                         
   1   5   9          0.20          0.49         0.25 o                         
   2   5   9         20.35         19.98         0.93 o                         
   3   5   9         10.20          7.68         0.69 o                         
   4   5   9          8.10          9.73         0.72 o                         
   5   5   9          2.05          2.17         0.39 o                         
   6   5   9          2.31          2.46         0.38 o                         
  -2   6   9          4.94          5.67         0.50 o                         
  -1   6   9          0.16          0.17         0.19 o                         
   0   6   9          0.31         -0.13         0.28 o                         
 -12   0  10          0.04          0.04         0.52 o                         
 -11   0  10          3.20          2.37         0.82 o                         
 -10   0  10        163.74        168.46         6.52 o                         
  -9   0  10        459.44        484.30        11.22 o                         
  -8   0  10        150.42        160.96         6.43 o                         
  -7   0  10         49.25         46.47         2.02 o                         
  -6   0  10          1.73          1.39         0.45 o                         
  -5   0  10        183.29        179.87        17.66 o                         
  -4   0  10        359.68        353.76        23.83 o                         
  -3   0  10        255.68        232.37        11.93 o                         
  -2   0  10        267.60        276.59        12.97 o                         
  -1   0  10        110.10        106.95         6.46 o                         
   0   0  10         30.31         28.26         5.62 o                         
   1   0  10         35.80         38.55         6.92 o                         
   2   0  10        231.16        224.92        16.71 o                         
   3   0  10        239.10        284.75        19.34 o                         
   4   0  10         24.39         26.97         2.11 o                         
   5   0  10         86.01         78.54         2.51 o                         
   6   0  10         20.78         20.52         2.00 o                         
   7   0  10         30.68         31.77         1.67 o                         
   8   0  10        161.31        170.34         5.46 o                         
   9   0  10        240.48        244.61         6.20 o                         
  10   0  10         11.91         12.61         2.08 o                         
  11   0  10          6.96          9.14         0.65 o                         
 -12   1  10          5.84          6.63         0.80 o                         
 -11   1  10          7.78          7.82         0.96 o                         
 -10   1  10         68.68         77.28         3.09 o                         
  -9   1  10        465.23        492.06         8.26 o                         
  -8   1  10        117.27        128.19         3.19 o                         
  -7   1  10        249.53        261.29         3.40 o                         
  -6   1  10         33.15         37.11         1.27 o                         
  -5   1  10          3.81          3.73         0.39 o                         
  -4   1  10        129.58        132.18         9.50 o                         
  -3   1  10        272.41        264.72        10.85 o                         
  -2   1  10          1.15          1.32         0.91 o                         
  -1   1  10          1.81          2.54         0.89 o                         
   0   1  10          2.33          2.48         1.48 o                         
   1   1  10         25.39         25.85         2.94 o                         
   2   1  10        538.88        596.53        14.48 o                         
   3   1  10         32.74         34.38         3.56 o                         
   4   1  10         17.25         18.75         0.75 o                         
   5   1  10          5.12          4.16         0.50 o                         
   6   1  10         23.11         23.30         1.17 o                         
   7   1  10        119.14        119.05         2.62 o                         
   8   1  10         69.25         70.57         1.84 o                         
   9   1  10         18.33         18.41         0.84 o                         
  10   1  10          1.32          1.61         0.38 o                         
  11   1  10          0.51          0.42         0.25 o                         
 -12   2  10          1.57          2.07         0.35 o                         
 -11   2  10          0.08         -0.05         0.41 o                         
 -10   2  10         47.73         48.84         2.28 o                         
  -9   2  10         23.26         22.59         1.17 o                         
  -8   2  10         30.96         30.99         1.14 o                         
  -7   2  10         76.06         74.35         3.09 o                         
  -6   2  10        114.77        125.85         3.40 o                         
  -5   2  10         60.04         54.58         2.75 o                         
  -4   2  10         10.75         10.20         0.72 o                         
  -3   2  10         74.07         75.16         1.51 o                         
  -2   2  10         86.14         87.79         7.84 o                         
  -1   2  10          3.33          0.83         1.24 o                         
   0   2  10         71.05         66.36         6.82 o                         
   1   2  10          7.92         12.48         0.65 o                         
   2   2  10          7.60          7.27         0.50 o                         
   3   2  10          8.99         11.71         1.08 o                         
   4   2  10         27.00         29.38         0.82 o                         
   5   2  10        154.25        148.01         2.20 o                         
   6   2  10         11.77          8.98         0.57 o                         
   7   2  10          0.01         -0.04         0.23 o                         
   8   2  10          1.18          0.87         0.30 o                         
   9   2  10          2.60          3.03         0.41 o                         
  10   2  10          0.14          0.25         0.27 o                         
 -10   3  10         25.89         28.82         1.62 o                         
  -9   3  10          0.96          0.47         0.17 o                         
  -8   3  10         16.39         17.84         1.19 o                         
  -7   3  10          1.28          1.24         0.29 o                         
  -6   3  10         39.17         33.74         1.00 o                         
  -5   3  10          0.98          0.76         0.28 o                         
  -4   3  10         57.64         66.08         1.44 o                         
  -3   3  10         15.54         17.09         0.71 o                         
  -2   3  10         43.60         44.13         1.19 o                         
  -1   3  10        162.12        168.96         2.29 o                         
   0   3  10        832.64        905.57        10.14 o                         
   1   3  10        177.77        176.09         2.78 o                         
   2   3  10         15.56         19.09         1.08 o                         
   3   3  10         38.12         37.14         1.30 o                         
   4   3  10         19.52         20.36         1.09 o                         
   5   3  10        203.84        204.12         4.17 o                         
   6   3  10         15.03         15.53         0.79 o                         
   7   3  10         31.66         29.58         1.20 o                         
   8   3  10          0.01         -0.07         0.26 o                         
   9   3  10          6.76          6.77         0.49 o                         
  -9   4  10          1.72          1.49         0.31 o                         
  -8   4  10          0.88          0.36         0.22 o                         
  -7   4  10         40.15         39.88         1.65 o                         
  -6   4  10          7.23          6.76         0.58 o                         
  -5   4  10         13.48         11.50         0.80 o                         
  -4   4  10          4.03          4.82         0.54 o                         
  -3   4  10         33.95         32.16         0.97 o                         
  -2   4  10          9.54          9.10         0.55 o                         
  -1   4  10        135.92        143.90         3.01 o                         
   0   4  10        156.36        166.23         3.04 o                         
   1   4  10          2.04          1.53         0.34 o                         
   2   4  10         46.08         47.86         1.94 o                         
   3   4  10          4.83          5.33         0.69 o                         
   4   4  10         11.36         13.60         1.01 o                         
   5   4  10          3.22          3.95         0.47 o                         
   6   4  10         10.79          9.69         0.92 o                         
   7   4  10         33.17         35.14         1.11 o                         
   8   4  10         12.83         11.35         0.55 o                         
  -6   5  10          0.58          0.72         0.21 o                         
  -5   5  10          6.15          4.56         0.41 o                         
  -4   5  10         21.49         22.16         0.91 o                         
  -3   5  10          9.72          8.31         0.59 o                         
  -2   5  10         26.78         29.03         1.08 o                         
  -1   5  10          1.43          1.79         0.46 o                         
   0   5  10          8.41         10.42         0.67 o                         
   1   5  10          5.82          5.85         0.50 o                         
   2   5  10          0.17         -0.05         0.38 o                         
   3   5  10         14.32         12.22         0.79 o                         
   4   5  10          0.69          0.73         0.26 o                         
   5   5  10          0.08         -0.26         0.26 o                         
 -12   1  11          4.82          6.69         0.74 o                         
 -11   1  11          0.01         -0.21         0.46 o                         
 -10   1  11          8.63          9.52         1.13 o                         
  -9   1  11         60.97         63.82         2.83 o                         
  -8   1  11         46.16         43.39         1.70 o                         
  -7   1  11         26.05         24.51         1.08 o                         
  -6   1  11          9.70          9.20         0.75 o                         
  -5   1  11          0.05          0.08         0.34 o                         
  -4   1  11         21.58         26.18         0.88 o                         
  -3   1  11         26.50         27.87         0.97 o                         
  -2   1  11         10.12          6.29         2.17 o                         
  -1   1  11         10.20          7.25         1.63 o                         
   0   1  11         24.58         17.55         4.01 o                         
   1   1  11          0.00         -0.24         0.32 o                         
   2   1  11        188.64        204.85         2.28 o                         
   3   1  11         68.05         82.20         1.59 o                         
   4   1  11         17.28         16.42         0.74 o                         
   5   1  11          7.58          5.80         0.62 o                         
   6   1  11          1.63          2.51         0.43 o                         
   7   1  11         34.18         37.72         1.79 o                         
   8   1  11          5.77          6.13         0.52 o                         
   9   1  11          0.80          1.24         0.32 o                         
  10   1  11          1.26          1.80         0.38 o                         
 -11   2  11          8.26          9.46         0.92 o                         
 -10   2  11         11.31         10.35         0.86 o                         
  -9   2  11          1.01          0.57         0.29 o                         
  -8   2  11          3.41          4.22         0.57 o                         
  -7   2  11          6.11          6.11         0.65 o                         
  -6   2  11         25.16         28.06         1.07 o                         
  -5   2  11         11.64         11.42         0.71 o                         
  -4   2  11          7.75          6.93         0.56 o                         
  -3   2  11         15.22         16.80         0.68 o                         
  -2   2  11        131.68        131.38         1.87 o                         
  -1   2  11        337.28        366.26         3.71 o                         
   0   2  11          6.25          4.39         0.41 o                         
   1   2  11          6.14          6.34         0.48 o                         
   2   2  11          0.26          0.04         0.28 o                         
   3   2  11         15.64         14.06         0.69 o                         
   4   2  11          0.02          0.17         0.22 o                         
   5   2  11         81.93         79.59         1.61 o                         
   6   2  11         54.73         55.08         1.33 o                         
   7   2  11          1.00          0.77         0.24 o                         
   8   2  11          1.92          1.14         0.30 o                         
   9   2  11          5.93          5.43         0.47 o                         
  10   2  11          3.39          4.67         0.69 o                         
 -10   3  11          1.80          1.70         0.38 o                         
  -9   3  11          1.42          0.71         0.27 o                         
  -8   3  11          0.07          0.13         0.19 o                         
  -7   3  11          0.59          0.44         0.26 o                         
  -6   3  11          6.92          7.00         0.67 o                         
  -5   3  11         17.00         15.52         0.86 o                         
  -4   3  11          2.23          1.69         0.26 o                         
  -3   3  11          4.16          3.90         0.41 o                         
  -2   3  11          8.24          6.87         0.50 o                         
  -1   3  11        146.77        151.79         2.04 o                         
   0   3  11        426.13        425.12         4.93 o                         
   1   3  11        167.48        185.82         3.31 o                         
   2   3  11         19.97         20.84         1.13 o                         
   3   3  11         18.59         18.77         1.24 o                         
   4   3  11          0.31          1.42         0.42 o                         
   5   3  11         11.54         11.56         1.57 o                         
   6   3  11         36.01         42.10         1.41 o                         
   7   3  11          1.69          2.00         0.37 o                         
   8   3  11          0.24          0.25         0.33 o                         
   9   3  11          1.00          0.35         0.26 o                         
  -8   4  11          2.53          2.74         0.34 o                         
  -7   4  11         21.21         16.96         0.78 o                         
  -6   4  11         32.27         33.69         1.26 o                         
  -5   4  11         12.88         11.98         0.77 o                         
  -4   4  11          3.30          3.11         0.33 o                         
  -3   4  11          5.84          5.35         0.42 o                         
  -2   4  11          0.12          0.26         0.20 o                         
  -1   4  11         90.56         87.32         2.13 o                         
   0   4  11         34.76         36.59         1.40 o                         
   1   4  11         27.75         32.18         1.55 o                         
   2   4  11          3.20          4.53         0.73 o                         
   3   4  11          1.64          0.82         0.86 o                         
   4   4  11          6.52          6.95         0.56 o                         
   5   4  11          1.87          1.92         0.40 o                         
   6   4  11          0.01         -0.18         0.24 o                         
   7   4  11          3.33          4.37         0.45 o                         
  -5   5  11          0.54          1.51         0.36 o                         
  -4   5  11         24.05         27.43         1.31 o                         
  -3   5  11         19.76         19.07         0.81 o                         
  -2   5  11          0.37          0.58         0.20 o                         
  -1   5  11          5.37          7.01         0.69 o                         
   0   5  11         23.23         24.79         0.91 o                         
   1   5  11         10.50          9.61         0.69 o                         
   2   5  11          4.25          3.45         0.42 o                         
   3   5  11          0.17          0.07         0.29 o                         
   4   5  11          5.17          7.33         0.56 o                         
 -11   0  12         21.10         20.84         1.96 o                         
 -10   0  12         70.53         79.14         4.13 o                         
  -9   0  12        206.45        203.59         6.98 o                         
  -8   0  12         77.66         82.42         2.75 o                         
  -7   0  12          0.35          0.60         0.40 o                         
  -6   0  12         18.59         18.55         2.04 o                         
  -5   0  12         42.33        116.69        58.99 o                         
  -4   0  12         31.93         36.36         1.67 o                         
  -3   0  12       1389.47       1396.76         8.14 o                         
  -2   0  12        132.05        135.67         2.86 o                         
  -1   0  12          4.20          3.78         0.56 o                         
   0   0  12         35.86         39.13         1.39 o                         
   1   0  12          0.94          0.05         0.36 o                         
   2   0  12         87.41         97.25         2.83 o                         
   3   0  12         25.36         31.39         1.64 o                         
   4   0  12          4.05          4.07         0.50 o                         
   5   0  12          8.15          7.90         0.84 o                         
   6   0  12         30.30         30.51         2.40 o                         
   7   0  12         30.23         31.73         2.34 o                         
   8   0  12        599.11        633.27         9.87 o                         
   9   0  12        173.15        178.89         3.16 o                         
  10   0  12          0.81          1.29         0.29 o                         
 -11   1  12          0.55          0.61         0.29 o                         
 -10   1  12         65.46         65.28         2.58 o                         
  -9   1  12         36.61         38.40         1.50 o                         
  -8   1  12          0.53          0.60         0.30 o                         
  -7   1  12          0.87          1.43         0.34 o                         
  -6   1  12          3.30          4.78         0.71 o                         
  -5   1  12          0.37          0.17         0.24 o                         
  -4   1  12         59.80         66.32         2.07 o                         
  -3   1  12          2.33          2.03         0.30 o                         
  -2   1  12          2.01          0.99         0.22 o                         
  -1   1  12          1.52          1.07         0.20 o                         
   0   1  12          1.65          1.33         0.27 o                         
   1   1  12         53.66         54.38         1.19 o                         
   2   1  12          3.72          2.84         0.34 o                         
   3   1  12         27.17         31.47         1.02 o                         
   4   1  12          0.45          0.86         0.24 o                         
   5   1  12          0.40          0.28         0.32 o                         
   6   1  12          7.34          9.18         0.64 o                         
   7   1  12          0.43          0.91         0.29 o                         
   8   1  12         10.27         11.00         0.73 o                         
   9   1  12         76.45         77.01         1.68 o                         
  10   1  12          3.70          4.48         0.35 o                         
 -11   2  12          0.64          0.27         0.32 o                         
 -10   2  12          0.84          0.94         0.30 o                         
  -9   2  12          2.33          1.88         0.31 o                         
  -8   2  12          6.13          6.49         0.63 o                         
  -7   2  12          4.84          3.37         0.53 o                         
  -6   2  12         16.00         13.26         0.95 o                         
  -5   2  12          0.66          0.60         0.26 o                         
  -4   2  12          0.68          0.52         0.23 o                         
  -3   2  12         14.40         15.86         0.67 o                         
  -2   2  12         89.82         96.95         1.63 o                         
  -1   2  12        672.55        684.03         7.85 o                         
   0   2  12          5.18          5.78         0.49 o                         
   1   2  12          2.73          3.05         0.34 o                         
   2   2  12          0.02          0.09         0.22 o                         
   3   2  12          5.66          5.97         0.47 o                         
   4   2  12          9.75          9.18         0.52 o                         
   5   2  12         21.61         22.83         0.77 o                         
   6   2  12         45.06         49.49         1.19 o                         
   7   2  12         18.02         16.83         0.77 o                         
   8   2  12          5.51          5.25         0.47 o                         
   9   2  12          0.00          0.13         0.33 o                         
  -9   3  12          0.01          0.17         0.38 o                         
  -8   3  12          1.99          1.40         0.30 o                         
  -7   3  12          5.73          4.41         0.56 o                         
  -6   3  12         40.16         39.27         1.94 o                         
  -5   3  12         28.38         24.08         0.95 o                         
  -4   3  12          1.07          1.45         0.26 o                         
  -3   3  12         11.41         10.04         0.62 o                         
  -2   3  12          1.15          1.21         0.32 o                         
  -1   3  12        375.93        389.22         3.81 o                         
   0   3  12        234.52        240.27         3.22 o                         
   1   3  12         55.75         55.20         1.79 o                         
   2   3  12          0.01          0.65         0.85 o                         
   3   3  12          8.23          8.84         0.69 o                         
   4   3  12          6.52          8.01         0.62 o                         
   5   3  12          1.50          1.43         0.49 o                         
   6   3  12        117.35        112.47         2.60 o                         
   7   3  12          0.02         -0.22         0.22 o                         
   8   3  12          6.40          5.51         0.72 o                         
  -8   4  12          0.22          1.25         0.59 o                         
  -7   4  12          9.75          8.62         0.69 o                         
  -6   4  12         26.10         19.50         0.86 o                         
  -5   4  12          1.47          1.29         0.36 o                         
  -4   4  12         11.00         11.85         0.53 o                         
  -3   4  12          1.89          1.43         0.31 o                         
  -2   4  12          4.35          4.87         0.42 o                         
  -1   4  12         10.25         12.59         0.79 o                         
   0   4  12         46.40         51.28         1.84 o                         
   1   4  12         13.42         16.27         1.13 o                         
   2   4  12         18.54         16.06         1.02 o                         
   3   4  12          5.24          6.08         0.52 o                         
   4   4  12          1.09          0.69         0.23 o                         
   5   4  12          4.96          3.83         0.46 o                         
   6   4  12          0.88          0.80         0.24 o                         
  -4   5  12          0.09         -0.26         0.34 o                         
  -3   5  12          7.74          7.55         0.90 o                         
  -2   5  12          0.02          0.15         0.24 o                         
  -1   5  12          1.42          1.78         0.65 o                         
   0   5  12          0.09          0.07         0.19 o                         
   1   5  12         16.41         14.33         0.60 o                         
   2   5  12         30.45         27.62         1.37 o                         
 -11   1  13          0.00          0.59         0.56 o                         
 -10   1  13         44.66         40.24         2.06 o                         
  -9   1  13         49.96         49.79         1.37 o                         
  -8   1  13         23.14         24.36         1.04 o                         
  -7   1  13          2.85          2.96         0.43 o                         
  -6   1  13         16.07         15.60         0.85 o                         
  -5   1  13          8.39          8.55         0.65 o                         
  -4   1  13          0.00          0.01         0.33 o                         
  -3   1  13          8.58          9.39         0.50 o                         
  -2   1  13          9.01          9.24         0.50 o                         
  -1   1  13          8.38          8.88         0.49 o                         
   0   1  13          4.81          5.85         0.42 o                         
   1   1  13         18.65         20.51         0.89 o                         
   2   1  13          5.67          6.10         0.55 o                         
   3   1  13         10.26          9.37         0.67 o                         
   4   1  13         47.82         47.82         1.25 o                         
   5   1  13          1.02          0.37         0.18 o                         
   6   1  13          3.98          4.10         0.41 o                         
   7   1  13          0.28          0.24         0.32 o                         
   8   1  13         67.23         63.30         1.54 o                         
   9   1  13          8.48          8.90         0.51 o                         
 -10   2  13          0.43          0.30         0.35 o                         
  -9   2  13          0.11         -0.25         0.25 o                         
  -8   2  13         37.46         36.04         1.34 o                         
  -7   2  13         34.95         30.59         1.32 o                         
  -6   2  13          0.11          0.40         0.42 o                         
  -5   2  13         17.21         18.85         0.86 o                         
  -4   2  13          4.02          3.77         0.42 o                         
  -3   2  13          2.91          1.72         0.42 o                         
  -2   2  13          0.06          0.18         0.24 o                         
  -1   2  13        360.62        390.57         3.87 o                         
   0   2  13        191.84        195.76         2.88 o                         
   1   2  13         15.18         16.88         0.88 o                         
   2   2  13         12.23         11.18         0.72 o                         
   3   2  13         11.13         11.41         0.72 o                         
   4   2  13          8.34          6.77         0.48 o                         
   5   2  13          9.68          9.55         0.53 o                         
   6   2  13         69.96         73.19         1.52 o                         
   7   2  13          8.05          7.13         0.46 o                         
   8   2  13          1.27          1.21         0.43 o                         
  -8   3  13          0.88          0.85         0.28 o                         
  -7   3  13         16.07         15.10         0.95 o                         
  -6   3  13         35.22         31.09         1.43 o                         
  -5   3  13         16.00         17.56         1.38 o                         
  -4   3  13          0.12          0.05         0.20 o                         
  -3   3  13          7.93          6.84         0.50 o                         
  -2   3  13          1.92          2.10         0.33 o                         
  -1   3  13         27.46         37.21         1.24 o                         
   0   3  13         42.29         41.22         1.52 o                         
   1   3  13          1.58          1.30         0.69 o                         
   2   3  13          5.24          2.31         0.52 o                         
   3   3  13          0.07          0.24         0.29 o                         
   4   3  13          0.67          0.53         0.23 o                         
   5   3  13         76.59         78.31         2.07 o                         
   6   3  13          9.08          7.24         0.60 o                         
   7   3  13          3.39          3.93         0.62 o                         
  -6   4  13          8.15          6.91         0.48 o                         
  -5   4  13          1.84          2.50         0.39 o                         
  -4   4  13          1.89          3.41         0.38 o                         
  -3   4  13          0.31          0.27         0.18 o                         
  -2   4  13          0.02         -0.19         0.19 o                         
  -1   4  13          3.07          3.11         0.68 o                         
   0   4  13          0.02         -0.03         0.33 o                         
   1   4  13          4.34          3.69         0.41 o                         
   2   4  13          0.07          0.16         0.19 o                         
   3   4  13          4.85          5.30         0.43 o                         
   4   4  13          1.00          0.96         0.22 o                         
   5   4  13          0.87          0.81         0.24 o                         
 -10   0  14         75.20         75.42         4.25 o                         
  -9   0  14        624.63        561.48        19.88 o                         
  -8   0  14        140.82        137.66         2.53 o                         
  -7   0  14          0.66          1.12         0.35 o                         
  -6   0  14          0.13          0.25         0.31 o                         
  -5   0  14          3.04          3.03         0.54 o                         
  -4   0  14          8.17          7.81         1.20 o                         
  -3   0  14         36.44         42.25         1.82 o                         
  -2   0  14          7.79          5.92         0.73 o                         
  -1   0  14          1.22          1.50         0.46 o                         
   0   0  14         33.06         34.75         1.37 o                         
   1   0  14         37.21         43.95         1.97 o                         
   2   0  14        271.54        272.65         8.51 o                         
   3   0  14        202.60        209.36         4.25 o                         
   4   0  14          0.01          0.30         0.84 o                         
   5   0  14          0.11          0.78         0.37 o                         
   6   0  14         10.10         12.20         1.44 o                         
   7   0  14          1.12          1.42         0.41 o                         
   8   0  14          8.26          7.21         0.59 o                         
 -10   1  14         29.92         26.85         1.21 o                         
  -9   1  14         16.84         14.07         0.77 o                         
  -8   1  14          9.72         10.13         0.72 o                         
  -7   1  14          4.59          4.58         0.46 o                         
  -6   1  14          1.18          0.88         0.27 o                         
  -5   1  14          2.58          2.44         0.62 o                         
  -4   1  14          0.05         -0.22         0.35 o                         
  -3   1  14         25.38         23.42         0.92 o                         
  -2   1  14         50.72         49.09         1.11 o                         
  -1   1  14          0.21          0.11         0.21 o                         
   0   1  14          6.78          6.12         0.46 o                         
   1   1  14          2.28          1.53         0.30 o                         
   2   1  14          1.69          1.89         0.38 o                         
   3   1  14          2.28          1.57         0.30 o                         
   4   1  14         17.88         17.46         0.74 o                         
   5   1  14         10.66         11.33         0.58 o                         
   6   1  14          4.92          3.79         0.44 o                         
   7   1  14          0.18          0.27         0.26 o                         
   8   1  14          1.36          1.29         0.23 o                         
  -9   2  14          3.93          4.75         0.42 o                         
  -8   2  14          4.03          3.57         0.43 o                         
  -7   2  14         38.65         36.22         1.74 o                         
  -6   2  14          6.05          4.92         0.55 o                         
  -5   2  14          3.11          2.79         0.45 o                         
  -4   2  14          2.77          3.01         0.43 o                         
  -3   2  14         12.96         13.58         0.64 o                         
  -2   2  14          2.21          1.75         0.27 o                         
  -1   2  14          2.17          2.64         0.44 o                         
   0   2  14         66.50         75.86         1.84 o                         
   1   2  14        173.80        184.19         3.08 o                         
   2   2  14          3.07          2.19         0.33 o                         
   3   2  14          4.74          5.38         0.41 o                         
   4   2  14          1.27          1.50         0.31 o                         
   5   2  14          1.39          0.66         0.31 o                         
   6   2  14          3.33          3.39         0.39 o                         
   7   2  14         13.12         12.61         1.10 o                         
  -8   3  14          0.37          0.72         0.37 o                         
  -7   3  14         43.10         43.33         1.43 o                         
  -6   3  14         38.65         32.63         1.72 o                         
  -5   3  14          4.70          3.59         0.73 o                         
  -4   3  14          0.86          0.43         0.28 o                         
  -3   3  14          1.04          0.75         0.21 o                         
  -2   3  14          9.11         10.22         0.61 o                         
  -1   3  14         26.74         30.87         1.41 o                         
   0   3  14        312.69        331.45         4.50 o                         
   1   3  14         10.94         10.23         0.85 o                         
   2   3  14          3.42          3.49         0.62 o                         
   3   3  14          9.54          8.19         0.55 o                         
   4   3  14          3.88          3.29         0.36 o                         
   5   3  14         22.54         21.98         0.96 o                         
   6   3  14          2.17          1.90         0.42 o                         
  -5   4  14          7.42          5.50         0.53 o                         
  -4   4  14          1.30          0.71         0.23 o                         
  -3   4  14          0.23          0.64         0.22 o                         
  -2   4  14          3.59          3.03         0.72 o                         
  -1   4  14          0.30         -0.28         0.28 o                         
   0   4  14          0.09          0.72         1.04 o                         
   1   4  14          3.35          3.18         0.44 o                         
   2   4  14          0.48          1.03         0.28 o                         
   3   4  14          1.14          1.30         0.37 o                         
  -9   1  15         34.45         31.45         1.68 o                         
  -8   1  15          9.20          8.00         0.86 o                         
  -7   1  15          0.10          0.51         0.26 o                         
  -6   1  15          0.00          0.10         0.30 o                         
  -5   1  15          9.33          8.93         0.69 o                         
  -4   1  15         63.59         64.96         2.60 o                         
  -3   1  15         50.57         47.93         1.04 o                         
  -2   1  15          7.67          8.94         0.63 o                         
  -1   1  15          6.39          6.16         0.44 o                         
   0   1  15          0.99          1.11         0.26 o                         
   1   1  15          0.24          0.51         0.39 o                         
   2   1  15         22.35         20.58         1.09 o                         
   3   1  15          1.17          1.67         0.32 o                         
   4   1  15          2.80          2.25         0.32 o                         
   5   1  15          0.18          0.04         0.29 o                         
   6   1  15         15.92         16.09         0.99 o                         
   7   1  15          7.87          7.84         0.63 o                         
  -8   2  15          0.02          0.23         0.23 o                         
  -7   2  15         28.00         26.67         1.20 o                         
  -6   2  15         16.75         17.38         1.04 o                         
  -5   2  15          4.52          4.91         0.63 o                         
  -4   2  15          8.15          7.40         0.74 o                         
  -3   2  15          1.63          1.86         0.27 o                         
  -2   2  15          9.68          7.55         0.47 o                         
  -1   2  15         19.09         18.44         0.97 o                         
   0   2  15        143.87        159.54         2.70 o                         
   1   2  15         30.29         30.26         1.17 o                         
   2   2  15          1.83          1.10         0.37 o                         
   3   2  15          9.54         12.33         0.70 o                         
   4   2  15          3.14          4.67         0.81 o                         
   5   2  15         43.37         44.91         3.70 o                         
  -6   3  15          0.03          0.15         0.20 o                         
  -5   3  15          0.14          0.31         0.36 o                         
  -4   3  15          5.44          5.07         0.57 o                         
  -3   3  15          1.05          1.36         0.24 o                         
  -2   3  15         43.46         38.13         1.10 o                         
  -1   3  15        184.60        172.34         3.73 o                         
   0   3  15         72.63         65.99         1.85 o                         
   1   3  15          0.85          1.06         0.33 o                         
   2   3  15          0.08          0.18         0.23 o                         
   3   3  15          0.00         -0.33         0.46 o                         
   4   3  15          3.50          3.59         0.52 o                         
  -1   4  15         28.76         25.69         0.90 o                         
   0   4  15          8.19          6.42         1.16 o                         
  -7   0  16          5.89          6.38         0.85 o                         
  -5   0  16         22.19         19.66         1.63 o                         
  -4   0  16         55.93         55.58         2.73 o                         
  -3   0  16         77.89         74.88         2.25 o                         
  -2   0  16          7.35          7.31         1.08 o                         
  -1   0  16         11.00         11.05         1.13 o                         
   0   0  16         21.79         23.86         1.93 o                         
   1   0  16          1.34          2.53         0.52 o                         
   2   0  16         17.92         20.39         1.23 o                         
   3   0  16          1.23          1.13         0.36 o                         
   4   0  16         12.55         13.54         0.93 o                         
   5   0  16         11.67         11.06         1.16 o                         
   6   0  16         12.92          9.22         0.93 o                         
  -7   1  16          0.71          0.21         0.27 o                         
  -6   1  16          0.61          0.41         0.28 o                         
  -5   1  16          0.14         -0.27         0.35 o                         
  -4   1  16          2.89          2.80         0.50 o                         
  -3   1  16         81.57         84.62         1.65 o                         
  -2   1  16          3.64          3.64         0.39 o                         
  -1   1  16          0.88          1.04         0.24 o                         
   0   1  16          0.67          0.91         0.40 o                         
   1   1  16          2.64          3.31         0.58 o                         
   2   1  16          1.40          2.05         0.78 o                         
   3   1  16          0.06         -0.20         0.29 o                         
   4   1  16          0.00         -0.15         0.20 o                         
   5   1  16          5.83          6.76         0.62 o                         
   6   1  16          3.45          3.64         0.62 o                         
  -7   2  16          2.76          2.48         0.35 o                         
  -6   2  16          5.06          5.14         0.52 o                         
  -5   2  16         11.47         10.75         0.78 o                         
  -4   2  16          0.09          0.32         0.25 o                         
  -3   2  16          5.39          5.81         0.45 o                         
  -2   2  16          5.42          5.80         0.41 o                         
  -1   2  16          3.99          1.82         0.30 o                         
   0   2  16          0.63          0.95         0.26 o                         
   1   2  16         15.15         15.13         1.58 o                         
   2   2  16          0.31          0.62         0.46 o                         
   3   2  16          9.77         10.97         0.80 o                         
   4   2  16          6.57          9.49         2.19 o                         
  -4   3  16          1.46         78.40        55.29 o                         
  -3   3  16         17.85         16.60         0.79 o                         
  -2   3  16         49.87         39.98         2.38 o                         
  -1   3  16         57.71         48.06         1.36 o                         
   0   3  16          8.39          7.48         0.56 o                         
   1   3  16          1.64          0.54         0.38 o                         
   2   3  16          1.48          0.92         0.80 o                         
  -5   1  17          0.93          1.18         0.29 o                         
  -4   1  17          0.50          0.42         0.45 o                         
  -3   1  17         22.96         20.42         0.85 o                         
  -2   1  17          5.44          3.79         0.82 o                         
  -1   1  17          0.13          0.08         0.75 o                         
   0   1  17         40.62         44.74         1.94 o                         
   1   1  17          0.62          0.26         0.68 o                         
   2   1  17         10.85         11.97         0.83 o                         
   3   1  17          0.00          0.00         0.26 o                         
  -5   2  17          0.62          0.77         0.34 o                         
  -4   2  17          0.95          1.07         0.39 o                         
  -3   2  17          0.02          0.24         0.25 o                         
  -2   2  17          1.98          3.39         1.47 o                         
  -1   2  17         80.61         77.51         3.09 o                         
   0   2  17         23.35         20.91         0.75 o                         
   1   2  17          1.48          1.91         0.62 o                         
   2   2  17          3.95          3.40         0.73 o                         
  -2   0  18          7.76          7.73         0.86 o                         
  -1   0  18          0.11          0.39         0.40 o                         
   0   0  18          0.00          0.04         0.32 o                         
   1   0  18         16.74         15.85         1.27 o                         
   2   0  18          2.32          0.08         0.46 o                         
  -2   1  18         14.93         13.42         1.08 o                         
  -1   1  18         38.58         38.21         1.32 o                         
   0   1  18         25.23         24.97         1.08 o                         
   1   1  18         52.26         48.45         1.46 o                         
                                                                                
